# Supplementary material for: Ribosome inhibition by C9ORF72-ALS/FTD-associated poly-PR and poly-GR proteins revealed by cryo-EM
Source: Nat Commun. 2022 May 19;13:2776. doi: 10.1038/s41467-022-30418-0 (PMC9120013; doi:10.1038/s41467-022-30418-0)
Supplement: Supplementary file 4 — Source Data [file 41467_2022_30418_MOESM4_ESM.xlsx]

## Sheet: Fig.1A-PR20
Fig. 1A	Changing PR20 concentrations added before mRNA
Time [s]	0 nM			100 nM			250 nM			500 nM			1 μM			2.5 μM
	Replicate 1	Replicate 2	Replicate 3	Replicate 1	Replicate 2	Replicate 3	Replicate 1	Replicate 2	Replicate 3	Replicate 1	Replicate 2	Replicate 3	Replicate 1	Replicate 2	Replicate 3	Replicate 1	Replicate 2	Replicate 3
0	118	69	63	129	87	63	118	79	49	124	75	52	112	77	49	118	73	66
15.6	85	71	44	76	56	40	89	51	50	75	61	45	75	41	39	94	56	45
31.2	75	43	63	62	37	55	73	36	32	62	57	27	66	47	51	81	57	35
46.9	49	49	25	43	46	24	55	58	38	51	48	31	39	34	42	50	42	33
62.5	47	38	32	30	35	28	50	16	34	47	25	18	45	44	36	40	35	37
78.1	43	24	18	43	35	34	41	25	17	37	28	28	26	33	25	35	27	34
93.7	35	32	35	34	50	16	32	24	24	21	29	19	35	23	33	39	33	24
109.4	32	21	34	34	30	28	28	33	46	31	28	22	28	25	18	21	23	23
125	27	29	80	32	24	56	31	20	34	36	19	25	29	11	23	47	30	7
140.6	32	44	267	27	27	173	34	37	83	22	26	28	23	18	22	35	21	18
156.2	30	100	730	31	15	470	22	25	190	29	33	51	38	18	23	25	32	23
171.9	23	265	1576	36	104	1123	35	39	511	32	25	175	28	21	16	32	26	17
187.5	82	630	3563	74	265	2385	43	112	1117	38	23	349	16	23	29	20	18	24
203.1	183	1341	9497	124	570	6297	121	276	2608	60	61	877	19	19	40	26	20	25
218.8	378	2677	26538	311	1128	17991	221	613	6630	120	122	1903	19	22	57	14	25	24
234.4	794	6561	62120	569	2499	44185	457	1145	17251	271	204	4696	19	28	121	16	23	25
250	1502	16390	117871	1075	5564	89677	887	2333	39619	489	448	11191	27	37	231	15	12	25
265.7	3047	37161	195417	2283	13618	154986	1813	5691	77643	886	825	24119	17	63	479	17	31	26
281.3	6693	72292	289374	5031	31268	237563	3465	13387	130973	1484	1653	45732	19	155	890	16	23	26
296.9	15094	122607	398576	11492	61351	336349	7830	28941	200553	2863	3524	78625	15	254	1627	32	25	27
312.6	31293	187653	520958	23708	106477	446411	17149	55230	281930	5716	7525	121934	26	464	2916	11	20	19
328.2	57426	265568	648475	44272	163672	561471	33567	93829	370798	11560	15102	174928	23	848	5340	25	36	32
343.8	94890	353941	784080	72819	234806	684010	58499	144334	466425	21608	27495	239445	37	1469	8909	11	40	44
359.5	142891	453493	918350	109440	317866	805423	93714	205732	570530	38405	46379	313711	47	2662	14633	24	53	36
375.1	199730	558316	1052533	154423	411702	926696	136890	276509	674185	62521	72420	395090	87	4416	22551	21	76	62
390.7	267337	668128	1184358	207624	512373	1042442	188506	357072	775593	94075	105591	481035	153	7062	33007	15	62	70
406.4	342031	781030	1309506	264838	621858	1153485	246042	442271	881255	132997	145601	569749	244	11433	46266	26	118	84
422	421297	895547	1425013	326788	735563	1253789	311466	534089	977464	178030	191494	665428	438	17830	62840	22	128	114
437.7	504209	1007205	1534909	391587	853481	1339040	382949	629902	1073782	229473	242029	761689	654	27101	81579	45	206	146
453.3	592312	1122188	1631231	460248	971670	1410580	458750	728250	1162499	286019	297691	854120	1042	38761	102414	42	261	186
468.9	683077	1234059	1711946	531276	1093313	1462854	536478	825899	1241463	346702	357531	951369	1393	54412	126389	52	296	221
484.6	772829	1345241	1781044	602434	1213961	1497038	620658	924621	1316118	411517	420220	1041072	1918	73254	151432	68	340	329
500.2	861749	1451608	1835866	672820	1330186	1498043	703812	1020306	1375173	479119	484193	1129402	2492	95415	177003	111	403	422
515.9	950452	1556352	1869968	740815	1443173	1482409	786067	1113445	1426257	545102	549458	1214012	3216	122320	203857	131	502	515
531.5	1037760	1650093	1879747	808690	1552974	1434875	866835	1203437	1456089	611564	616027	1290438	3738	150540	231798	165	554	628
547.2	1122585	1733820	1870486	869905	1653659	1357943	943730	1287987	1478101	679144	683461	1363536	4542	182549	259610	232	658	785
562.8	1205925	1812976	1832863	933815	1744989	1257305	1022971	1370049	1483960	746323	749316	1432813	5401	216548	289957	269	757	1000
578.5	1292040	1878500	1766682	993941	1828599	1134436	1099471	1443880	1464883	811054	814323	1490720	6256	252290	317856	394	875	1240
594.1	1371413	1934761	1672159	1047605	1904888	998871	1171379	1507142	1424551	877111	878115	1540981	7094	290701	348072	469	1008	1650
609.8	1447161	1974206	1550861	1100908	1964559	859035	1240899	1567955	1370696	941035	937678	1584612	8061	329810	379820	530	1178	2098
625.4	1523187	2001822	1410938	1144682	2015739	723304	1301963	1616308	1292658	998166	996272	1617264	8841	368325	408835	653	1321	2682
641.1	1587774	2009937	1260277	1185014	2055595	598678	1352581	1655329	1195851	1051940	1050877	1636674	9695	410070	439511	841	1457	3440
656.7	1652979	2004417	1104169	1219428	2071148	485691	1392556	1681116	1085726	1095997	1101810	1642533	10783	450928	468569	973	1709	4371
672.4	1708605	1979025	956111	1248454	2073732	391791	1433477	1700124	965615	1144912	1148477	1635439	11622	491476	496594	1179	1934	5318
688	1758809	1943636	816496	1272810	2060671	316653	1462276	1703857	841075	1183551	1190943	1615204	12419	531262	522969	1422	2177	6438
703.7	1802871	1887623	689267	1294115	2029540	254514	1490832	1694576	717641	1223272	1228229	1577700	13643	570126	550100	1673	2614	7675
719.3	1834491	1818478	580488	1312987	1979011	208979	1508494	1674678	606594	1256355	1260808	1522055	14431	610101	573887	1946	2857	8902
734.9	1849209	1736093	487183	1324557	1915931	172306	1516426	1634707	505563	1288233	1287238	1450134	15723	648325	597057	2211	3406	10240
750.6	1853518	1641251	409379	1327622	1828697	144169	1512302	1582110	421289	1303389	1307640	1367291	16613	685868	619283	2611	3862	11732
766.2	1843003	1543743	347324	1323475	1732610	122842	1498168	1515106	350884	1314879	1324589	1268990	17456	718621	637256	2822	4521	12839
781.9	1819218	1432999	297755	1316735	1633208	105252	1475577	1428577	294368	1321942	1329030	1157419	18312	752347	657757	3270	5128	14174
797.5	1787082	1322068	257576	1297399	1522082	92161	1440560	1338132	247972	1325394	1327052	1044992	19221	783346	673050	3743	5730	15241
813.2	1748135	1214485	225101	1274077	1410101	81352	1397378	1232713	210543	1322073	1317900	931323	20263	815192	685454	4312	6451	16668
828.8	1703982	1104971	200626	1244120	1294765	71646	1343304	1122672	182358	1315447	1295183	815885	21259	841904	698556	4930	7386	17631
844.5	1648747	1005805	179944	1208033	1188078	64794	1278556	1010047	159349	1297163	1266558	709355	22613	869418	705022	5576	8100	18784
860.1	1580185	905694	161745	1165125	1078877	58845	1197772	899982	141173	1273891	1228966	608215	23275	892957	709817	6247	9295	19824
875.8	1499885	817005	148555	1111481	979941	53684	1104091	795218	126232	1237605	1182352	519127	23799	912398	711387	7140	10043	21037
891.4	1413559	732321	137293	1051493	885582	49432	1005448	696829	115294	1196022	1127000	442151	25096	930459	711365	7982	11051	22295
907.1	1324460		129645	986357		46045	904845		104649	1149287		376961	25735		707541	8857		23389
			122992			42410			96840			320438			700474			24557

## Sheet: Fig. 1A-GR20
Fig. 1A	Changing GR20 concentrations added before mRNA
Time [s]	0 nM			100 nM			250 nM			500 nM			1 μM			2.5 μM
	Replicate 1	Replicate 2	Replicate 3	Replicate 1	Replicate 2	Replicate 3	Replicate 1	Replicate 2	Replicate 3	Replicate 1	Replicate 2	Replicate 3	Replicate 1	Replicate 2	Replicate 3	Replicate 1	Replicate 2	Replicate 3
0	129	87	63	116	68	50	83	59	45	92	62	51	103	59	52	140	76	55
15.6	76	56	40	76	49	34	89	71	41	74	57	45	56	54	50	101	49	50
31.2	62	37	55	65	34	37	67	36	23	46	56	31	52	56	41	64	44	37
46.9	43	46	24	42	32	25	52	38	22	50	37	27	54	32	43	53	40	41
62.5	30	35	28	45	44	41	38	30	39	36	40	26	38	39	27	32	37	37
78.1	43	35	34	36	49	26	38	26	20	44	33	21	49	36	24	32	44	30
93.7	34	50	16	39	32	14	27	31	29	35	32	26	31	41	31	39	36	29
109.4	34	30	28	43	28	31	34	31	20	47	25	25	24	44	24	22	36	32
125	32	24	56	31	21	34	22	19	31	31	35	31	17	26	27	37	23	21
140.6	27	27	173	33	18	105	23	26	74	29	29	73	34	34	20	43	28	26
156.2	31	15	470	28	29	292	34	10	265	25	24	142	39	40	29	34	28	22
171.9	36	104	1123	28	41	779	35	30	565	12	26	350	21	15	36	29	24	25
187.5	74	265	2385	35	69	1783	36	87	1085	24	28	722	21	26	59	38	18	39
203.1	124	570	6297	88	186	4360	45	170	2599	39	52	1553	25	25	89	16	15	22
218.8	311	1128	17991	177	466	12260	124	389	6527	61	111	3820	20	61	115	21	18	33
234.4	569	2499	44185	463	989	32878	290	767	17073	156	225	9369	29	94	278	18	31	19
250	1075	5564	89677	844	1860	71782	513	1460	38356	257	439	19413	42	137	504	29	31	21
265.7	2283	13618	154986	1727	3963	132785	973	3186	72143	456	715	36286	60	263	976	15	16	17
281.3	5031	31268	237563	3215	9586	214282	1898	7467	119159	856	1574	60208	101	470	1685	14	20	31
296.9	11492	61351	336349	7207	21998	312371	3940	16341	178700	1669	3328	90390	164	925	2651	14	22	18
312.6	23708	106477	446411	15181	44146	427047	8551	32480	248104	3315	6653	126490	296	1656	3756	12	18	27
328.2	44272	163672	561471	29923	76914	552173	16807	55820	325514	6545	12347	168100	667	2974	5346	23	24	30
343.8	72819	234806	684010	54647	122090	684672	30946	88893	412224	11581	20697	217254	1184	4821	7021	5	24	28
359.5	109440	317866	805423	90318	177807	822814	50668	130920	503722	18773	32264	269251	2071	7622	8998	26	25	37
375.1	154423	411702	926696	136209	243681	961036	77355	179223	601128	29155	46935	324436	3184	10989	11630	25	21	36
390.7	207624	512373	1042442	191982	318395	1097955	110358	236947	702284	41109	64920	382684	4777	15537	14551	28	27	54
406.4	264838	621858	1153485	257693	400628	1230827	148348	300039	803636	56396	85437	443231	6749	20907	18001	31	21	52
422	326788	735563	1253789	332722	490462	1357522	193156	369381	907537	73348	108810	510070	9126	27500	22207	28	33	63
437.7	391587	853481	1339040	416721	584097	1474319	243214	444715	1009552	93370	136896	576128	12436	34579	26183	40	24	86
453.3	460248	971670	1410580	507508	683606	1577904	298353	524992	1108336	116619	168257	643610	15756	42819	31613	66	32	105
468.9	531276	1093313	1462854	606605	784600	1669675	360517	607515	1205084	141339	200742	711522	20037	51951	37275	75	26	114
484.6	602434	1213961	1497038	712023	885602	1744346	423941	690821	1298106	169069	235524	781015	25040	61933	43296	106	28	140
500.2	672820	1330186	1498043	820430	988953	1802705	492739	777990	1381901	200506	272959	850705	29981	73436	50398	107	30	150
515.9	740815	1443173	1482409	929767	1089395	1844015	559991	865684	1466201	230380	313165	916451	36455	85305	57300	134	21	221
531.5	808690	1552974	1434875	1043055	1192618	1864269	630400	952668	1538010	264617	353976	979912	42261	98528	65972	171	36	283
547.2	869905	1653659	1357943	1155428	1288864	1856493	704145	1038795	1602743	299863	398024	1041650	49837	112723	75528	175	35	293
562.8	933815	1744989	1257305	1271548	1382541	1825766	778003	1119583	1656863	339260	443162	1102661	56867	128301	86735	238	48	370
578.5	993941	1828599	1134436	1388907	1473260	1767707	856825	1203962	1698591	378492	487672	1153777	65347	144473	100160	312	24	449
594.1	1047605	1904888	998871	1505793	1557106	1689174	932921	1280059	1734423	420462	535180	1208598	74169	162139	113077	337	45	523
609.8	1100908	1964559	859035	1622877	1635909	1583859	1009648	1355217	1759596	464483	584948	1256387	83622	180153	127872	419	41	629
625.4	1144682	2015739	723304	1725181	1704470	1460019	1082646	1424268	1762575	507443	633968	1300786	93200	199181	143435	555	46	712
641.1	1185014	2055595	598678	1824493	1766498	1322329	1152978	1486802	1754707	549503	683279	1338347	103603	219491	157577	621	48	780
656.7	1219428	2071148	485691	1920723	1822244	1181598	1221480	1549114	1728305	595575	733823	1368524	114695	240311	171174	711	53	934
672.4	1248454	2073732	391791	2009299	1863278	1043618	1288689	1599252	1686571	641139	782380	1393382	126464	261182	184663	884	69	1068
688	1272810	2060671	316653	2090269	1891051	916836	1355622	1648546	1624745	689388	831048	1413935	138409	283561	199163	1014	67	1269
703.7	1294115	2029540	254514	2167412	1913952	802776	1418861	1685275	1545881	735086	881342	1423734	150330	307534	213445	1140	90	1400
719.3	1312987	1979011	208979	2231050	1918738	700515	1478856	1716261	1459350	785816	930276	1428641	162852	332332	230023	1283	91	1570
734.9	1324557	1915931	172306	2284492	1906373	610565	1536098	1739695	1358517	833552	977190	1417808	175624	356045	245957	1399	81	1838
750.6	1327622	1828697	144169	2315945	1880709	537430	1581814	1749116	1249296	879982	1022183	1403477	188058	383082	263105	1494	109	2041
766.2	1323475	1732610	122842	2332631	1834771	471773	1619014	1752276	1136763	923437	1070597	1377847	200789	409553	280870	1632	127	2303
781.9	1316735	1633208	105252	2336210	1775032	414303	1658918	1744961	1026796	968745	1113221	1340286	213584	434578	296888	1744	119	2417
797.5	1297399	1522082	92161	2325257	1701663	365059	1689963	1726388	916328	1011175	1158190	1291731	226246	464492	316293	1841	144	2629
813.2	1274077	1410101	81352	2294046	1608191	324468	1717401	1688912	812848	1055603	1197735	1231671	240761	492025	334233	1885	136	2959
828.8	1244120	1294765	71646	2237375	1513742	284509	1734250	1648381	717784	1102839	1237586	1163875	253772	519918	352354	1986	183	3169
844.5	1208033	1188078	64794	2164133	1405249	249887	1742409	1595240	631649	1144514	1274532	1082811	268079	554117	366805	2045	220	3469
860.1	1165125	1078877	58845	2061263	1292248	220523	1738430	1534341	552169	1181568	1304692	999260	281643	583141	384727	2054	244	3608
875.8	1111481	979941	53684	1936564	1176422	196368	1714019	1466400	486674	1212563	1338057	908899	295601	616011	403127	2093	308	4063
891.4	1051493	885582	49432	1803703	1065711	176607	1685002	1393328	425825	1243698	1366065	820533	308463	646044	422537	2179		4284
907.1	986357		46045	1658993		159279	1648639		379301	1269667		733217	322777		439197	2225		4660
			42410			144554			337437			649640			460169			4993

## Sheet: Fig.1A-HARR
Fig. 1A	Changing HARR concentrations added before mRNA
Time [s]	0 nM			40 nM			100 nM			400 nM			1 μM			4 μM			10 μM			40 μM
	Replicate 1	Replicate 2	Replicate 3	Replicate 1	Replicate 2	Replicate 3	Replicate 1	Replicate 2	Replicate 3	Replicate 1	Replicate 2	Replicate 3	Replicate 1	Replicate 2	Replicate 3	Replicate 1	Replicate 2	Replicate 3	Replicate 1	Replicate 2	Replicate 3	Replicate 1	Replicate 2	Replicate 3
0	10	99	124	4	124	96	9	101	97	6	85	120	11	79	96	0	101	102	12	95	88	17	89	73
11.8	-3	99	107	16	88	112	1	97	81	9	84	85	9	74	106	4	90	64	2	95	73	3	86	55
23.6	6	84	79	5	76	79	8	80	87	8	83	70	2	77	56	1	70	67	11	73	93	5	73	75
35.4	-2	76	74	5	79	84	-1	80	70	2	59	63	0	58	57	5	57	78	11	66	62	11	49	76
47.3	11	74	55	1	64	76	0	66	69	0	67	64	9	47	57	7	84	57	3	66	56	7	48	59
59.1	2	64	74	-3	55	62	0	76	51	0	65	43	16	61	60	0	78	71	4	42	65	6	55	44
70.9	-3	45	59	1	46	59	2	55	76	2	62	52	2	55	47	1	67	56	-2	70	48	5	58	48
82.7	0	66	52	-2	43	69	4	48	36	6	60	52	10	53	38	5	53	39	-3	63	45	11	54	40
94.6	-1	51	30	8	61	50	-1	60	25	3	33	30	4	59	54	8	59	51	8	51	54	11	50	48
106.4	-1	54	39	1	43	24	-1	49	42	4	55	50	9	55	40	6	54	28	0	48	37	0	45	49
118.2	9	70	37	3	44	46	6	30	52	2	47	39	4	44	36	15	56	41	0	35	54	4	44	34
130	0	62	36	1	49	48	0	47	38	2	48	41	7	46	56	2	44	43	2	54	48	1	44	41
141.9	5	60	65	4	60	48	0	41	48	10	55	55	2	35	73	5	51	73	6	45	51	8	43	45
153.7	9	60	80	6	38	78	5	62	93	4	31	113	6	40	118	5	49	160	-2	49	77	14	50	42
165.5	33	49	173	18	66	134	21	56	182	4	46	209	2	26	218	7	52	282	5	46	112	22	47	78
177.3	96	42	328	50	57	325	46	28	341	26	52	412	22	57	488	0	37	557	9	41	176	37	36	114
189.2	210	63	585	136	38	587	113	36	681	100	46	700	49	49	909	13	47	997	10	40	316	79	35	153
201	505	89	940	276	54	1042	258	57	1122	191	67	1258	99	45	1561	25	29	1700	7	48	536	103	48	257
212.8	938	164	1666	500	71	1721	448	77	2061	359	74	2467	117	52	2820	25	90	3461	17	54	1150	206	50	562
224.6	1501	273	3318	948	133	3081	789	112	4359	572	149	5775	250	133	5663	72	88	7833	22	89	2634	369	62	1170
236.5	2726	487	6949	1736	188	5902	1489	162	10039	1056	247	12942	429	222	12384	97	167	16231	29	113	5966	774	84	2545
248.3	5611	751	15287	3143	360	12550	3072	318	21000	2146	490	26212	897	305	26003	222	251	30919	43	185	11529	1675	145	4832
260.1	11605	1413	30726	6781	659	24977	6594	513	39862	4676	762	47751	1963	534	48272	453	429	53256	82	272	19743	3400	199	7951
271.9	23742	2594	54814	13727	1133	45299	13756	853	68683	9715	1209	78513	4019	862	79894	900	747	81544	186	497	30322	6048	294	11821
283.8	43570	5357	89317	26372	1970	74907	25729	1555	106852	18446	2272	117215	7486	1480	122118	1750	1264	117141	377	847	42675	9831	509	16129
295.6	73549	11363	132850	46098	3494	114050	43201	2825	153386	31173	4217	162968	12646	2753	172759	2887	2522	156932	652	1583	55826	14748	895	20791
307.4	113610	22146	186227	73974	7446	161084	67431	5849	207997	47912	8484	216204	19614	5393	230672	4598	5033	201174	1054	3198	69547	20756	1836	25816
319.3	163741	39691	246682	110328	14580	217861	97210	11554	270329	70023	16666	275161	27790	10283	295444	6875	9581	247378	1514	6199	83153	27094	3387	30218
331.1	226295	65336	315250	153531	26991	280607	132707	21670	339729	94859	30287	338697	37498	19380	367049	9533	17899	295811	2148	11261	96483	33699	6247	34531
342.9	295191	98234	388809	205814	45833	352994	173639	37959	413634	122140	50849	406302	48043	33211	444277	12142	30391	341414	2867	19050	109488	40961	10606	38302
354.8	374890	139627	467616	262102	72980	428798	216287	60657	490982	151365	79580	475700	58389	52485	521668	15257	47317	391765	3711	29672	121584	47259	16457	42011
366.6	461588	187994	552188	326069	107786	510118	265118	90399	570327	180727	115527	547674	68869	77691	602298	17847	69055	438051	4386	42547	131177	53865	24012	44834
378.4	553313	242908	638621	394592	148632	596607	314082	126236	652839	211644	159442	618434	78901	109200	683715	20927	94890	483762	5319	58477	142373	59275	32745	48480
390.3	651734	303921	728331	463608	198517	685475	361152	168227	737656	240107	209687	691944	88212	147661	765499	23643	124455	528177	6293	75658	151865	64981	42682	51545
402.1	753139	370282	819280	533888	253136	777276	409407	217354	821151	268246	266096	764181	96808	188068	845403	26270	157637	567311	7051	95808	160164	69114	53364	53141
413.9	857707	442630	910964	606100	313767	868932	459720	269657	906041	296361	328756	833621	105060	234611	921414	28521	193770	606724	8036	116950	166666	73351	64507	55468
425.8	963990	516774	1003286	682017	378769	962194	510828	327934	988936	323087	397727	904864	113541	285869	995146	31013	231471	642788	8822	137653	173918	77117	76532	57962
437.6	1073073	594911	1092069	754193	449192	1056860	558083	390293	1067016	347629	469760	969243	120091	340173	1071475	32943	272027	673631	9582	158711	180278	80823	87920	59130
449.4	1179046	675293	1185240	830404	522226	1146610	605412	454331	1145118	369683	546673	1035875	127337	397349	1141192	34792	312075	704800	10331	180878	185560	84626	99382	60764
461.3	1290482	755582	1271851	900434	597413	1236674	650408	522879	1222820	393389	623558	1092927	132773	455516	1207602	36706	353803	729462	11035	202225	190085	86728	110968	62390
473.1	1397303	836679	1355171	972816	674764	1322818	693626	592833	1294328	413840	706254	1149692	139119	515342	1273802	38513	395924	753506	12035	223229	194729	88911	121605	63861
484.9	1504129	918108	1440146	1046265	753150	1411264	737289	664641	1364958	433195	787811	1200035	144493	577518	1330177	39896	437284	774235	12666	243918	198887	91823	132936	64849
496.8	1616248	998391	1519396	1115103	829882	1489936	776975	736836	1428714	450204	870657	1249184	148057	639552	1387327	41930	478256	790924	13293	263844	202331	93718	142453	65992
508.6	1718338	1073177	1593953	1186538	907832	1570094	815993	806938	1491337	467260	949557	1292348	152814	699722	1435506	43504	518432	805393	14042	282180	205842	96572	151504	67306
520.4	1826387	1150732	1667470	1256611	987763	1642156	858404	876868	1551638	483326	1032409	1330946	157234	760436	1483489	44818	557250	819722	14899	299672	209307	97865	160474	67732
532.3	1929830	1224266	1732629	1323197	1060700	1715967	894832	948779	1606238	499287	1108927	1361800	161476	819417	1522678	46898	597988	828864	15407	318200	212661	100013	168682	68911
544.1	2030935	1295998	1790298	1387577	1135462	1778668	927374	1015799	1654052	514346	1186562	1386277	165717	873601	1557557	48107	634253	833878	16043	332581	213761	101218	176545	69182
555.9	2124103	1363723	1840218	1450359	1202065	1832806	961974	1079685	1694098	524381	1261141	1407314	168257	932146	1580244	48484	671387	837043	16912	348035	215809	103265	184309	69639
567.8	2217125	1427457	1889283	1506363	1269716	1885128	989605	1146579	1730653	537144	1330447	1421314	171098	987081	1606594	49842	706247	839184	17391	362141	218876	104019	190377	71287
579.6	2303650	1491411	1930949	1564719	1332688	1929988	1017316	1206757	1764612	546897	1400919	1428060	174309	1035875	1627834	51373	736367	841410	17924	375642	220422	105375	197038	71352
591.4	2374644	1550494	1964818	1608681	1390776	1966293	1036298	1265213	1787241	552304	1459924	1426445	175534	1088724	1646250	52176	768094	840996	18221	386937	221983	105874	204039	72170
603.2	2442023	1601115	1990855	1647417	1443159	1996402	1056449	1317692	1811520	558380	1520147	1424204	177332	1135802	1659009	52586	796615	837664	18934	398937	223840	107428	207892	72218
615.1	2503155	1652428	2013646	1689802	1492110	2016013	1075080	1372991	1829387	564124	1571203	1409758	179846	1176303	1669925	53693	824846	835209	19523	409672	225762	106828	213249	72820
626.9	2567814	1700096	2027780	1725866	1538341	2033142	1091048	1418571	1836873	567626	1617751	1390629	181690	1216600	1674263	54767	847936	829334	19891	418870	226665	108470	218216	73598
638.7	2620030	1742913	2034557	1760829	1574919	2042558	1108010	1460490	1841869	574761	1661319	1364897	183121	1253844	1675335	54914	874107	824806	20391	428161	227617	109077	222759	74570
650.6	2663662	1781465	2041362	1793772	1608539	2048004	1121764	1497792	1839249	578290	1696000	1333934	185304	1286505	1669327	56476	894515	814093	21056	436118	229876	109427	226124	75320
662.4	2708647	1815505	2040213	1820746	1634435	2049343	1131663	1528849	1830216	580610	1722914	1292237	186539	1315862	1665551	56455	915142	806983	21654	444813	231225	109965	228912	75733
674.2	2736395	1842021	2037774	1848598	1652209	2037546	1142926	1556033	1819569	584201	1738783	1245986	187861	1340349	1655093	57643	936576	795910	21798	450762	232386	110836	232829	75580
686.1	2760742	1867115	2029168	1870022	1662380	2033016	1152177	1577953	1803816	587210	1749737	1192214	189875	1360771	1640268	58508	951336	782744	22356	458737	233439	111093	236163	76134
697.9	2781676	1886126	2018727	1890077	1666423	2017356	1158148	1591783	1783843	589677	1754301	1137888	191527	1380384	1622447	59458	964610	770201	22901	462232	234307	111278	238982	76263
709.8	2792164	1892608	2005156	1909044	1659860	2003759	1168146	1604355	1760928	593274	1743750	1074232	192262	1391727	1599078	60235	978749	754697	23448	468323	234572	112546	240740	76847
721.6	2798578	1894263	1987228	1934975	1643208	1982869	1178762	1605223	1732657	596139	1724142	1009378	194728	1400746	1577507	61399	991786	740271	23787	472951	235005	113084	243080	77143
733.4	2797110	1890182	1969620	1952271	1621456	1962885	1185025	1603710	1707103	598767	1693320	944652	196211	1408235	1552113	61898	1000419	724265	24425	476870	235707	114121	244177	77137
745.3	2781267	1882118	1949388	1965215	1582900	1939448	1190368	1589999	1668788	599865	1650244	876946	197167	1412739	1520878	62576	1009368	708563	24932	481838	236114	114485	248500	77495
757.1	2757719	1861357	1923993	1971884	1540532	1915884	1193565	1572378	1634597	601505	1595390	806240	197378	1412307	1490648	63853	1016555	691151	25428	484800	236190	114870	248773	77111
768.9	2719403	1830360	1894534	1981378	1485956	1889021	1194472	1549700	1594859	601367	1529485	738962	199202	1406165	1456605	64293	1023564	671188	25886	488699	236056	115120	251348	77428
780.8	2673457	1790458	1865568	1980065	1418157	1861550	1196700	1515183	1553423	603640	1454883	673517	200417	1401339	1421440	64346	1028320	653700	25984	490086	236772	115462	253302	78385
792.6	2614906	1739724	1833504	1981442	1346228	1835787	1197214	1477656	1508882	602680	1367732	610848	201017	1391248	1381816	65292	1030215	636693	26225	491243	236595	115386	254586	78300
804.4	2533924	1677988	1799202	1965294	1263285	1802267	1190475	1427492	1464657	601557	1270802	551231	200991	1375131	1345380	65568	1030423	615750	26713	493530	236889	114721	255497	78121
816.3	2454193	1610759	1766712	1947684	1173929	1769986	1183998	1374875	1418810	597807	1171978	496223	202193	1358169	1307626	65819	1028726	597343	27010	495075	236965	114273	256577	78442
828.1	2361052	1527890	1732685	1930261	1079338	1738015	1176394	1312255	1372451	597229	1066954	445363	201907	1335709	1265650	66588	1027086	578183	27361	496763	236806	114920	258345	78268
839.9	2265004	1442162	1691962	1907561	985948	1708420	1168804	1246799	1319029	594822	961464	397668	202940	1309530	1221717	66658	1023874	557810	27300	498216	236147	114549	259799	78678
851.8	2162732	1350581	1654578	1884776	886742	1673513	1160801	1176809	1270335	591457	859572	354556	202581	1277351	1177284	67665	1016258	539044	28052	497373	236385	114951	259893	78395
863.6	2059507	1248773	1610653	1864180	792148	1638596	1153725	1097448	1215956	589294	757154	316351	203159	1242662	1134293	67684	1010293	516526	28006	497205	235719	114289	261636	78505
875.4	1947347	1149336	1569228	1834594	700235	1601552	1144469	1022263	1161946	587530	665213	281264	203265	1206389	1087560	68454	1002879	497395	28434	498373	235933	114667	262658	78915
887.3	1835207	1047259	1524764	1805183	614386	1564663	1133885	941292	1108037	585074	578658	251935	203901	1163692	1040117	68639	991479	477074	28517	496841	234945	114655	263058	78762
899.1	1717628	947173	1479952	1771319	535161	1526237	1124009	859419	1053841	582712	501899	225948	204061	1116554	995072	69358	980459	458869	28733	495860	234604	114221	264403	79057
910.9	1604469	851493	1431765	1733929	466254	1486554	1114926	780792	1001417	581100	434284	201341	204181	1068597	947229	69304	967696	438750	28626	496916	234329	113731	264691	79063
922.8	1487821	759678	1385949	1694301	401342	1445575	1098673	704077	948057	576382	375392	180317	204571	1021144	901149	69384	953332	418811	29636	495642	233525	115046	265060	79333
934.6	1381495	674035	1334247	1660958	345593	1402912	1094222	630204	893549	574953	324055	163122	205614	967890	855341	70426	938069	401301	29565	494473	233390	114743	265384	78761
		595879			298223			561184			278801			913571			922510			493033			266270

## Sheet: Fig1A-CHX
Fig. 1A	Changing CHX concentrations added before mRNA
Time [s]	0 nM			3.3 nM			10 nM			33 nM			100 nM			330 nM			1 μM			3.3 μM
	Replicate 1	Replicate 2	Replicate 3	Replicate 1	Replicate 2	Replicate 3	Replicate 1	Replicate 2	Replicate 3	Replicate 1	Replicate 2	Replicate 3	Replicate 1	Replicate 2	Replicate 3	Replicate 1	Replicate 2	Replicate 3	Replicate 1	Replicate 2	Replicate 3	Replicate 1	Replicate 2	Replicate 3
0	102	59	112	116	53	110	125	53	121	95	66	105	92	52	101	114	58	120	97	40	105	89	46	101
11.4	92	49	94	97	56	110	95	53	91	82	51	106	73	38	98	113	38	99	88	49	105	74	42	112
22.8	73	39	91	85	45	77	74	40	101	80	37	94	71	37	98	82	49	93	66	44	94	51	47	100
34.2	76	33	82	65	41	80	62	28	80	60	45	82	49	31	65	79	63	83	70	42	74	53	31	78
45.7	60	36	72	56	34	65	57	21	68	74	32	62	53	28	61	69	33	69	48	33	60	51	29	75
57.1	58	25	70	51	31	63	32	38	71	72	28	67	50	39	46	54	46	75	48	37	64	37	24	72
68.5	53	26	57	37	27	61	56	27	73	39	31	57	36	16	49	72	29	54	39	29	81	37	23	64
79.9	45	20	75	49	22	49	41	24	54	58	18	67	41	18	61	60	48	58	57	36	50	31	22	56
91.4	47	19	47	34	25	61	38	26	55	44	41	58	39	25	51	42	36	70	44	36	64	41	33	47
102.8	40	21	54	40	29	45	38	18	62	50	21	62	49	23	52	44	48	66	28	31	49	44	19	56
114.2	39	18	40	41	22	47	35	28	55	35	24	49	35	15	33	28	34	45	37	30	51	34	14	48
125.6	35	26	41	28	19	52	32	26	47	26	27	43	29	21	41	41	33	38	25	30	43	32	22	43
137	29	27	59	35	27	46	14	34	32	33	21	47	29	22	34	37	20	44	28	23	41	20	21	43
148.5	45	82	35	26	53	35	60	31	43	33	39	36	28	14	34	45	37	42	30	26	35	17	13	55
159.9	66	195	31	67	147	42	62	72	36	52	58	39	24	26	32	39	32	42	38	22	40	26	15	51
171.3	175	401	41	156	343	44	157	197	35	82	100	39	43	21	20	42	33	34	30	14	44	22	12	38
182.7	342	772	44	294	685	50	298	416	43	187	185	32	28	31	44	21	37	26	32	21	31	18	17	34
194.1	643	1401	73	536	1199	60	585	782	63	331	390	52	39	46	31	30	25	38	34	16	44	16	15	31
205.6	1115	2170	161	913	1932	91	972	1249	102	549	707	59	70	90	36	35	31	32	15	26	27	20	16	43
217	1780	3726	265	1582	3192	165	1641	2029	185	996	1142	70	79	139	29	31	34	30	34	14	35	31	22	37
228.4	2989	6806	504	2518	5574	326	2791	3433	275	1607	1926	137	112	228	59	40	33	25	18	18	25	28	18	31
239.8	5312	13359	783	4811	10433	506	4912	6306	519	2744	3229	238	183	355	59	18	20	36	30	24	37	23	11	28
251.3	10091	25217	1313	9457	19217	814	9690	11854	819	5085	5499	383	316	489	67	17	22	32	38	31	34	17	22	35
262.7	19720	44153	1982	17761	34524	1262	18109	21847	1268	8879	9894	577	496	856	125	36	27	32	22	14	33	22	15	34
274.1	35352	69882	3347	31720	56506	2029	31725	38044	2030	15977	17044	859	703	1345	205	16	27	23	18	14	24	26	20	28
285.5	58438	104287	6073	52858	86361	3324	52286	61080	3234	26711	28486	1367	1264	2141	296	12	22	22	31	7	26	21	11	25
297	89397	145566	10626	81071	123214	5916	80596	91899	5486	42798	44805	2126	1972	3384	400	14	32	28	25	13	21	18	19	23
308.4	127741	193705	18636	115776	166700	10507	117015	131438	9540	63493	66144	3372	3298	5537	652	19	21	16	3	19	40	24	18	31
319.8	173142	246329	31501	158657	216467	18267	161257	177319	15677	91724	92852	5423	5099	8539	982	30	21	28	23	17	32	20	17	17
331.2	225153	304161	49439	208355	272070	29622	212631	231309	26177	125084	125790	8965	8091	12829	1600	27	23	17	20	30	33	18	14	27
342.6	282180	365216	72994	263701	330199	45372	270366	290868	41030	165916	163128	14450	12092	18786	2385	33	46	22	25	12	18	16	11	27
354.1	343883	428072	102495	322903	389872	65885	334128	354016	60087	210730	204980	22496	17599	27291	3607	14	44	22	20	21	23	22	18	33
365.5	408299	492642	137160	389581	450056	90940	404488	421183	84637	262192	251772	33154	25406	37363	5393	31	45	34	25	21	23	14	18	20
376.9	477259	558632	177416	456067	512582	121449	475324	492390	112877	317550	301039	47503	34943	50282	8022	41	61	26	29	21	23	18	24	24
388.3	546041	622118	222430	525825	575417	154223	553031	563720	146519	377754	354487	65082	47319	66064	11988	36	49	27	27	20	20	23	12	27
399.7	617789	685248	271453	597722	636019	191970	630314	640866	182593	440810	411424	86886	61668	85732	17167	43	66	29	28	17	28	22	11	19
411.2	689200	749793	322154	666173	696932	232426	709608	716758	225728	507921	470450	111908	80020	107687	23784	83	105	26	22	16	19	18	26	20
422.6	759769	812283	377761	736106	751077	275976	791580	795082	270346	577312	531220	140465	100885	133198	32185	67	134	35	32	29	23	14	24	30
434	831353	871026	432535	804094	805333	323261	874636	868938	320231	649657	593245	173569	125159	161987	42549	102	172	31	15	12	29	28	10	22
445.4	904680	930719	493050	870120	857813	373048	955817	947386	370696	720949	658781	209078	151890	192751	55606	127	247	44	28	18	22	25	13	34
456.9	972211	985476	553111	938549	907134	424024	1037540	1019048	426671	796264	722248	248236	181588	227945	70455	137	270	30	28	23	26	23	18	20
468.3	1043126	1032805	614161	1001853	951949	478011	1115197	1092460	481012	868573	788304	291606	214068	265466	88424	187	354	39	29	25	31	13	22	24
479.7	1108189	1075888	673432	1068807	991942	531547	1191558	1158026	539665	944694	848610	336266	249868	305476	108568	280	419	46	35	26	20	15	13	25
491.1	1169264	1111583	731242	1124689	1028231	586092	1265703	1218783	596236	1015579	914300	382214	288115	347189	130146	353	544	51	23	29	26	22	19	23
502.5	1228398	1142958	789064	1186629	1055036	637092	1337600	1277227	652183	1087333	973973	430800	332296	391063	153485	433	635	50	22	15	23	27	18	22
514	1287137	1163906	841704	1245405	1079131	688081	1407367	1327812	708573	1157505	1030305	481172	374903	435841	180237	562	887	67	19	17	21	22	15	20
525.4	1344501	1174678	891663	1298362	1092035	737412	1471043	1367421	761000	1227041	1083583	530856	420551	481677	208051	721	1042	73	20	34	20	22	19	30
536.8	1395942	1172915	938059	1344425	1100556	785685	1528905	1398897	812620	1288530	1129274	582657	467917	528585	236745	1003	1276	94	14	17	21	22	17	22
548.2	1443095	1167844	982171	1383507	1105832	830722	1581245	1420972	865264	1351894	1175254	635192	518055	575686	267645	1195	1552	127	31	22	19	18	33	28
559.7	1486790	1151755	1021576	1416826	1105576	874761	1629727	1435761	911101	1407163	1213539	691140	566512	625754	300424	1496	1999	165	35	22	21	22	14	25
571.1	1532025	1129681	1055079	1450274	1096852	912054	1666478	1439916	958604	1460758	1240325	745213	616984	675201	334541	1882	2365	160	43	28	32	18	12	13
582.5	1566426	1097710	1083566	1470883	1084212	950104	1690587	1432116	997834	1499104	1270413	802402	667932	723921	370679	2428	3041	203	48	28	27	32	16	28
593.9	1595698	1059585	1105634	1491762	1066531	978753	1709254	1414517	1034173	1537068	1286692	858788	715292	773887	405117	2937	3733	259	35	25	34	27	16	23
605.4	1621410	1015822	1123403	1505599	1042842	1008450	1717779	1385561	1063152	1566736	1296073	914124	765549	819420	441640	3731	4675	329	41	27	20	21	28	30
616.8	1643581	963817	1129429	1512967	1017021	1023531	1715538	1341426	1082921	1592985	1296166	969349	817453	869553	478638	4640	5496	395	29	29	27	29	19	27
628.2	1659191	906146	1129036	1517922	987449	1032409	1702604	1293269	1096600	1610436	1290419	1021868	866634	917338	512433	5701	6903	514	29	27	18	20	22	28
639.6	1669064	844638	1122421	1511178	952886	1034576	1676790	1229672	1101873	1617033	1275288	1073818	913998	962199	548238	7108	8480	576	35	34	32	28	16	25
651	1670772	778253	1108878	1499001	915304	1029676	1640275	1152747	1104485	1619301	1251862	1126111	961306	1009818	583674	8723	10238	756	46	35	32	28	11	32
662.5	1665769	712126	1085020	1476207	871690	1017029	1593960	1073512	1094809	1613427	1214002	1177125	1006392	1047740	617641	10595	12625	870	27	38	37	17	10	24
673.9	1654910	644372	1057439	1450251	825191	996757	1535922	984958	1081340	1598545	1168504	1225658	1050144	1089947	654690	12887	15179	1041	50	42	42	33	23	23
685.3	1637910	581692	1023001	1413156	773623	970112	1467617	894539	1056715	1571915	1113702	1274282	1094828	1130511	689899	15469	18238	1270	26	27	38	26	23	23
696.7	1613656	521986	982029	1371848	718531	937711	1392391	805152	1027379	1538768	1048589	1322338	1134844	1164091	722462	18725	21914	1546	47	36	31	32	19	28
708.1	1585533	464306	933258	1324998	659227	897848	1306145	715020	988106	1495294	974650	1365338	1174005	1195523	755616	22560	25818	1880	47	36	26	26	16	38
719.6	1552630	411250	877568	1272822	599870	849655	1222157	630578	937705	1445806	897066	1410183	1212857	1220604	787049	26822	30464	2261	37	47	36	28	21	23
731	1512444	363704	823181	1217450	541681	797751	1133436	554253	886092	1391337	820984	1447427	1249147	1243977	816722	31546	35838	2649	41	44	36	23	22	30
742.4	1466127	322201	760300	1152389	485889	739453	1043801	483433	821189	1330277	740909	1477041	1284015	1264503	843267	36994	41763	3241	47	42	26	16	25	24
753.9	1418849	286339	699199	1090710	433160	678585	954933	421500	757083	1256934	672280	1504857	1313685	1278189	868618	43143	48113	3826	45	31	31	28	19	40
765.3	1362384	252072	635412	1021021	386192	621206	869195	367280	692458	1182572	610279	1532524	1340776	1290819	891717	50685	55903	4539	53	47	32	32	21	22
776.7	1303899	223661	580548	953834	340824	561795	784352	319193	627017	1103554	549167	1551774	1364449	1295649	914357	58331	64268	5563	59	41	33	42	30	23
788.1	1246258	197789	523890	885979	302362	506673	708110	278959	563052	1022493	489365	1567599	1384749	1298211	932558	67052	72708	6475	55	35	30	32	23	23
799.6	1182808	176708	474307	814502	267399	455518	635265	243793	502797	938988	435860	1583221	1395827	1295465	950389	75883	82400	7908	63	47	36	19	18	16
811	1117911	157507	428014	747678	237290	408075	567327	215475	447606	857341	385189	1593570	1402917	1285126	968421	85469	93129	9221	59	52	34	29	30	23
822.4	1052595	141634	386181	685039	210646	366494	508234	189777	395994	778469	340537	1597467	1408850	1270703	979773	95954	104314	10901	65	45	50	28	27	22
833.8	987669	127419	350398	626345	188067	327461	455501	169256	351029	705041	300645	1595839	1406365	1253006	989786	107245	116571	12978	53	47	33	23	22	17
845.2	924902	116117	317523	571703	168342	292005	408977	152592	311462	640985	267200	1587829	1402186	1229583	996350	119305	129125	15598	63	49	38	23	23	22
856.7	864290	106459	286780	523839	150692	263017	369060	138137	276148	577016	236562	1571551	1396099	1199364	1002246	132478	142094	18218	67	50	41	30	27	22
868.1	804254	97176	260226	476305	136542	235951	332368	126207	245760	522829	210728	1549042	1382219	1163757	997884	146138	155312	21307	60	58	47	27	17	23
879.5	748428	89383	236742	435198	124076	211675	301685	117202	218563	470532	186699	1518210	1361816	1122099	995555	159526	169610	24537	63	70	48	27	18	29
890.9	691930	83264	215898	399572	113258	190573	274914	106669	195293	425265	167886	1481607	1339363	1071930	987161	174370	185280	29087	72	60	45	22	21	20
902.4	641100	76858	197511	365491	103302	171920	250940	98320	174949	386551	151951	1440865	1311573	1022685	977646	190650	199589	33515	58	59	47	22	31	35
		71502	180715		95464	156915		91999	158266		139073	1389193		967654	960659		215246	37929		73	36		26	24

## Sheet: Fig1A-GDPCP
Fig. 1A	Changing GDPCP concentrations added before mRNA
Time [s]	0			330 nM			1 μM			3.3 μM			10 μM			33 μM			100 μM			330 μM
	Replicate 1	Replicate 2	Replicate 3	Replicate 1	Replicate 2	Replicate 3	Replicate 1	Replicate 2	Replicate 3	Replicate 1	Replicate 2	Replicate 3	Replicate 1	Replicate 2	Replicate 3	Replicate 1	Replicate 2	Replicate 3	Replicate 1	Replicate 2	Replicate 3	Replicate 1	Replicate 2	Replicate 3
0	69	57	73	49	27	59	67	38	61	70	30	72	37	21	51	42	40	67	67	29	50	57	32	71
11.7	40	25	81	31	19	72	40	37	46	52	27	40	49	18	53	45	33	44	49	33	53	53	31	44
23.4	51	33	40	37	33	45	40	36	31	50	8	59	45	28	45	34	2	32	53	26	55	33	43	29
35.1	42	22	68	55	17	64	40	19	57	40	39	53	39	21	53	32	10	31	36	28	46	45	17	42
46.8	45	19	41	24	27	65	46	21	44	21	20	56	37	13	60	34	29	37	34	19	50	39	27	52
58.5	22	32	52	22	9	51	17	13	44	17	11	44	23	11	45	29	15	42	28	31	34	24	22	44
70.2	30	19	49	30	21	45	18	16	29	38	28	61	34	11	39	41	12	36	32	21	41	37	23	55
81.9	25	8	44	30	12	38	11	19	52	27	3	50	28	11	35	44	6	33	39	22	44	38	17	52
93.6	29	7	47	32	8	51	31	21	50	35	4	63	17	1	27	21	18	30	38	25	35	40	8	31
105.3	37	32	39	26	19	47	27	13	44	21	9	35	19	8	31	31	17	41	31	15	36	35	19	38
117	31	8	37	38	17	55	25	20	50	26	26	37	21	7	25	22	12	43	11	16	35	16	11	29
128.7	30	20	29	24	8	39	15	16	39	24	21	41	31	0	36	22	19	24	37	6	39	25	21	34
140.4	34	26	36	30	5	21	26	19	49	27	24	34	21	11	23	23	15	26	10	16	33	30	8	19
152.1	24	51	35	22	32	33	14	24	27	35	24	33	34	8	23	15	19	30	29	4	29	11	17	41
163.8	20	122	42	19	53	36	34	55	35	23	27	31	12	12	24	22	12	32	30	21	43	29	20	27
175.5	42	283	62	32	143	53	34	159	42	18	43	37	25	7	28	25	7	28	22	10	32	32	19	30
187.2	64	626	113	41	271	54	48	292	38	29	96	26	25	18	34	17	7	28	14	19	42	27	9	23
198.9	130	1003	227	81	570	78	78	530	70	49	149	57	24	30	47	17	0	39	15	7	23	25	5	27
210.6	275	1894	385	148	1112	125	156	1044	95	73	266	49	13	26	42	20	11	29	12	3	39	30	13	22
222.3	487	3874	694	315	2020	253	290	2120	177	114	471	112	14	48	40	20	6	31	17	5	27	32	15	35
234.1	892	8911	1098	564	4515	482	455	4840	338	147	915	180	19	87	26	18	8	22	22	18	38	21	19	30
245.8	1491	19151	2007	1036	10256	765	799	10348	569	275	1972	249	25	163	37	15	8	14	24	0	25	11	7	31
257.5	2729	37001	3916	1619	20645	1256	1281	19899	924	448	3902	388	28	269	35	19	9	28	21	9	44	17	13	40
269.2	5435	63296	7975	2821	37555	2160	2281	34433	1555	741	6922	681	46	500	44	21	13	29	22	17	35	17	7	19
280.9	10677	98656	16321	5169	60631	4017	4248	53573	2478	1253	11842	1126	45	774	72	3	4	40	14	-4	30	21	3	20
292.6	21240	140676	29724	10145	89542	7674	7944	77510	4667	2234	17714	2103	59	1136	92	13	6	33	28	0	31	23	9	12
304.3	38416	190236	50778	18361	124570	14987	14415	103772	8384	3858	24982	3851	94	1596	123	14	13	20	19	12	23	18	9	29
316	63703	246731	78612	31870	164052	26761	24014	133497	15240	6434	33187	6689	133	2013	209	12	4	36	18	9	28	20	6	22
327.7	97850	306655	113780	51218	207821	44768	37405	164800	26040	9733	40939	10854	193	2601	300	8	9	31	6	-1	19	17	5	38
339.4	140269	370095	155891	76989	253525	68573	55017	198117	41261	14510	49559	16227	282	3092	459	19	1	24	16	3	22	14	7	27
351.1	191018	437116	203792	108431	302939	99239	75417	231162	60444	19968	58063	23065	429	3602	678	22	10	29	24	9	31	2	-2	24
362.8	249116	504692	255412	145888	352094	135516	98922	264998	84511	26140	67169	31109	574	4146	930	29	1	26	21	3	29	13	2	38
374.5	313987	572580	313024	188531	402746	176362	125246	298064	111300	32795	75044	39854	765	4686	1210	19	10	35	20	12	33	26	7	15
386.2	384169	639922	373604	235104	453985	222136	152892	330685	142709	40075	83084	49422	915	5220	1528	25	0	32	10	5	31	8	7	27
397.9	459950	703196	437190	286467	504392	271047	183920	362587	176280	47803	91276	59316	1096	5626	1911	14	9	34	13	10	18	20	12	21
409.6	539689	764914	502457	340242	552775	322620	214268	392494	211332	55373	98885	69713	1351	6016	2277	9	4	24	17	11	21	21	2	16
421.3	621067	824823	569504	398083	602855	376934	246382	421231	248498	63825	106479	80087	1577	6786	2653	2	6	33	7	9	24	5	16	26
433.1	704202	878670	635562	458310	648754	431168	277968	448929	286363	72589	113539	91097	1853	7172	2838	17	10	15	3	4	25	13	4	19
444.8	787598	925691	700868	519388	691765	486949	310407	475748	324292	79879	120551	101231	2022	7426	3339	0	7	22	28	0	28	25	17	22
456.5	873217	968872	765516	580995	733836	540596	342237	500410	363926	87950	127185	111576	2155	8008	3863	15	-1	30	13	0	24	9	10	13
468.2	955995	1005073	826849	643456	772699	594649	375542	523802	404018	94908	134339	121469	2396	8611	4099	13	0	25	14	5	12	15	0	29
479.9	1036391	1032762	882915	708994	808290	647498	406259	544919	442238	102428	141756	131412	2777	8876	4328	19	0	18	4	10	31	22	1	27
491.6	1118864	1056827	938028	771828	841358	697788	436130	565117	481578	109386	147474	140618	3093	9473	4798	25	1	14	21	8	27	5	0	32
503.3	1195995	1072965	989778	833831	870416	748016	467441	584174	519889	117151	154095	150561	3296	9773	5245	22	-3	26	23	4	30	26	3	20
515	1268902	1082543	1032343	897199	895030	793356	495440	602136	555249	124317	159885	159068	3641	10196	5598	10	6	15	11	7	26	19	4	24
526.7	1340806	1081938	1074046	960188	920721	841370	526595	616019	593062	131019	165373	167292	3865	10637	5943	5	0	25	15	-2	30	11	14	32
538.4	1405018	1073626	1109587	1020127	940601	885633	554431	630772	626304	138528	171622	175063	4104	11041	6349	17	10	25	12	7	23	10	17	23
550.1	1467331	1059881	1138312	1078155	955762	928110	582285	643709	660669	145026	177740	183307	4361	11443	6755	13	10	22	12	3	32	9	-1	22
561.8	1524434	1033230	1158456	1136468	964503	968661	607677	652397	693907	151762	182488	190737	4722	11764	6777	8	4	15	20	9	20	14	15	25
573.5	1570508	1002814	1169108	1188376	974169	1005011	631740	660781	726943	157850	187575	199454	4847	12278	7201	26	4	20	19	12	17	12	-2	18
585.2	1615449	961538	1177249	1241965	971919	1042495	657708	669022	756896	163961	192860	206254	5104	12927	7671	16	3	24	25	5	19	2	0	26
596.9	1649928	916740	1175120	1289294	972624	1077571	680448	673218	787652	170529	197782	213875	5548	13067	7852	18	3	12	10	3	14	11	8	15
608.6	1680797	864584	1162578	1333010	962226	1108219	700072	674030	815060	176430	202164	221376	5613	13445	8176	12	9	23	16	0	27	8	-1	14
620.4	1704329	807996	1144506	1372313	950509	1137118	721846	674310	843188	181214	206256	227658	5866	13674	8679	25	5	35	13	10	27	16	4	25
632.1	1714185	745069	1118309	1412634	934573	1169118	741401	670729	869987	188092	210904	233756	6315	14167	8925	0	12	20	20	7	13	-1	7	11
643.8	1719560	684652	1085203	1446021	912700	1191081	759614	664245	893942	195054	215066	241747	6523	14465	9297	4	19	16	22	-1	29	10	0	28
655.5	1712490	625469	1045632	1477868	884503	1213743	774628	657297	916316	200417	219241	245920	6702	14967	9480	20	5	29	9	-2	22	7	9	13
667.2	1703093	562260	996767	1504734	852625	1231486	789225	647185	937783	206085	223911	253166	6794	15217	9873	10	1	22	17	5	24	11	2	35
678.9	1682819	504256	945428	1523683	816110	1248294	805382	634680	959904	212293	227274	257730	7344	15437	10244	6	19	27	12	-3	22	27	-8	8
690.6	1648528	449904	889279	1541855	774756	1261618	816383	620558	977951	217881	232271	262683	7585	16024	10653	12	3	26	8	0	26	17	0	18
702.3	1609282	398943	827866	1554854	730633	1274176	824739	604243	997519	223624	234975	268530	7776	16179	10631	30	13	19	16	1	16	-1	-1	23
714	1554949	350840	765927	1565897	685761	1277274	832584	584346	1014449	229623	238266	273246	7845	16502	11137	12	1	30	18	4	25	12	10	29
725.7	1497305	311066	703947	1568274	635964	1280283	841254	564944	1029509	233006	241957	278386	8178	16877	11553	8	15	20	10	2	14	19	-4	20
737.4	1428960	275452	639921	1564160	587175	1279836	843591	544341	1042748	237438	244838	281974	8418	17275	11929	7	16	15	16	10	20	8	12	15
749.1	1351696	243629	576024	1555822	537612	1275392	844914	519970	1054578	241783	247894	286138	8710	17426	11949	5	-1	14	2	5	20	9	-2	27
760.8	1267531	216263	516413	1542307	486583	1264876	841007	494625	1065648	246388	250283	291389	9008	18085	12345	9	4	19	3	3	14	25	8	20
772.5	1173490	191390	458065	1523412	441282	1253668	841752	468955	1075360	250441	253319	294864	9191	18358	12517	14	0	26	20	2	25	8	5	22
784.2	1078117	170599	406109	1498652	394602	1233523	835437	442356	1086305	255997	256819	298347	9408	18918	13201	0	9	25	8	8	14	6	-3	25
795.9	977620	150587	361800	1464571	351844	1213193	829725	415293	1093687	259832	259802	301303	9703	19174	13242	12	12	10	17	4	14	6	9	17
807.6	879043	133781	326227	1427091	313365	1183160	821824	387602	1094682	262766	261671	304867	9952	19075	13531	10	3	19	12	0	12	8	7	10
819.3	783185	119325	292973	1381432	277897	1149640	808338	360401	1100507	266400	264293	307939	9964	19339	13830	9	13	24	4	0	12	11	7	24
831	691099	105784	261708	1328530	245663	1112167	794336	334227	1104273	268286	266756	311376	10176	19852	14074	12	8	21	10	7	12	3	0	17
842.7	606831	94049	234701	1272192	217394	1071992	778439	307125	1103881	273324	269543	311870	10493	20124	14270	16	3	31	12	-4	13	9	5	25
854.4	528008	84432	209529	1209950	191512	1023797	759425	283500	1103643	275632	271584	315121	10791	20297	14693	19	6	18	17	-5	15	20	1	29
866.1	459670	75631	187869	1142794	169273	971277	736230	259091	1099292	278624	272778	316926	10786	20561	14713	27	13	22	0	7	19	11	-7	10
877.8	398839	68122	168001	1072225	149222	916294	713994	236049	1095160	280881	274519	319137	11322	21060	14939	2	9	31	13	-1	12	5	0	13
889.5	344074	61172	150180	997698	132029	860400	687851	216786	1090072	283754	276574	319988	11328	21325	15290	18	7	29	8	3	20	7	4	15
901.3	297433	55554	133996	927060	117194	797960	659993	197293	1082553	285021	276881	320272	11606	21536	15715	22	-1	29	6	-4	15	4	1	22
			119559			736659			1073247			320373			15818			25			21			22
			107188			674486			1062215			322900			16021			16			20			33

## Sheet: Fig1B-PR20
Fig. 1B	Changing PR20 concentrations added after mRNA
Time [s]	0 nM			100 nM			250 nM			500 nM			1 μM			2.5 μM
	Replicate 1	Replicate 2	Replicate 3	Replicate 1	Replicate 2	Replicate 3	Replicate 1	Replicate 2	Replicate 3	Replicate 1	Replicate 2	Replicate 3	Replicate 1	Replicate 2	Replicate 3	Replicate 1	Replicate 2	Replicate 3
0	58	49	47	51	84	58	50	83	59	56	77	65	57	63	51	65	75	47
15.6	39	53	56	41	43	52	50	54	28	34	44	58	28	30	44	42	36	34
31.2	30	42	47	33	30	39	33	36	47	40	41	35	27	26	45	21	26	36
46.8	19	39	28	23	24	36	20	33	57	26	35	51	29	37	27	22	40	42
62.4	24	26	34	29	20	26	29	25	41	25	13	30	35	39	35	23	25	32
78	21	13	32	28	36	38	24	28	25	26	28	26	22	35	37	29	31	39
93.6	24	22	34	17	28	43	18	25	33	22	18	33	21	22	28	17	22	22
109.2	18	7	35	18	11	30	23	22	30	24	11	31	24	13	24	9	13	30
124.9	18	31	45	22	36	50	19	46	35	28	48	31	23	41	29	31	81	37
140.5	106	125	139	44	181	99	55	174	71	68	166	96	92	142	63	80	280	96
156.1	296	466	386	135	612	226	138	584	217	199	453	225	231	426	226	231	809	273
171.7	828	1296	726	384	1417	529	415	1370	488	492	1035	570	554	1016	462	558	1800	625
187.3	1709	2606	1446	897	2909	1188	875	2778	1036	1060	2251	1209	1130	2021	1079	1075	3512	1272
202.9	3390	5575	3057	1709	7192	2147	1841	6490	1870	2045	5434	2166	2269	5060	1961	2365	8744	2520
218.6	8041	13709	7779	3663	18660	4787	4106	17645	3996	4409	14136	4344	5364	13906	4434	5394	22265	5709
234.2	20341	33847	19208	8720	44587	11299	10308	41700	9637	10972	34404	10540	13258	34149	10834	13458	49799	13992
249.8	45166	69718	40731	20682	89152	25462	24124	82748	22395	25051	69084	23114	29333	69398	25662	31053	91531	31475
265.4*
281*	samples were removed from fluorescence reader and PR20 was added then readings were continued
296.6*
356.7*
372.3	575152	529380	613310	434941	602425	444419	424356	508508	474956	389273	495272	403435	310952	443226	374528	324966	396327	337643
387.9	667727	620955	706466	511094	693114	513637	492702	572211	550887	444677	546378	458369	345013	475624	414655	331968	407878	340315
403.6	761579	715079	797583	591858	784912	591133	562670	639239	629750	501213	601148	514634	381329	507454	457823	335631	418710	341396
419.2	855417	808725	886320	671573	881149	666164	635910	707452	712481	560804	664231	570066	419530	538119	505527	341944	430590	346659
434.8	948764	906595	972578	753173	971126	741284	709683	777425	792580	625219	725706	627668	461317	571193	555014	347996	441795	352227
450.5	1043578	1000325	1054579	836918	1064062	817384	787105	849135	872107	690110	784294	682948	503894	602564	605088	354578	449890	359863
466.1	1133397	1096614	1134899	916292	1149442	888983	863102	922383	949550	756383	845856	742074	546896	633440	655749	361395	460524	368307
481.7	1222266	1191753	1203688	997207	1235143	959452	938414	991272	1032566	824637	903217	798115	589191	667053	703966	368065	469859	376284
497.3	1306217	1283338	1269192	1075059	1316152	1027385	1011815	1061410	1106436	888650	962065	853945	632829	702368	756075	375707	480618	386728
513	1377493	1369668	1328377	1146011	1388500	1091061	1080827	1129197	1182621	950133	1017686	907861	672427	739915	802662	380693	494643	395923
528.6	1446442	1453098	1382286	1213616	1458257	1150108	1147793	1195298	1249849	1009986	1072573	959721	713023	777296	848396	386914	504508	407907
544.2	1511300	1523585	1427299	1275612	1521219	1204446	1211026	1256753	1316479	1065814	1125394	1009594	753281	814266	892178	394365	517148	418343
559.9	1564804	1586877	1464278	1335176	1574575	1256366	1271580	1315266	1379992	1123351	1172294	1056473	795680	853285	934164	400884	528172	429147
575.5	1612419	1645336	1492030	1389114	1613776	1297471	1330797	1369707	1436057	1176945	1214827	1099959	834898	888318	974741	407881	539843	441133
591.1	1651449	1692796	1509142	1437752	1646527	1336051	1383818	1419611	1489391	1226182	1252418	1142031	870459	922680	1013550	416835	555430	449919
606.8	1688641	1735233	1516778	1482684	1659474	1368337	1437152	1457527	1535013	1279537	1283996	1175572	907885	952633	1046193	426125	567940	462119
622.4	1716482	1765275	1513229	1520398	1665860	1389735	1481211	1490395	1572557	1327105	1307781	1201754	946391	980746	1073084	437112	579170	473233
638	1735785	1788169	1500496	1551154	1654044	1406145	1520345	1515618	1606243	1370125	1320906	1223270	976738	1009633	1098488	446656	592319	482358
653.6	1744808	1811171	1471223	1573884	1630840	1417232	1553093	1529447	1630597	1407868	1325275	1237799	1009999	1032529	1116769	456423	606535	493330
669.3	1744280	1822827	1434201	1591008	1592507	1420257	1571776	1535601	1647242	1437128	1318204	1245202	1036261	1057711	1130993	465886	620121	504937
684.9	1728605	1827230	1382144	1590152	1544666	1410736	1581806	1532745	1659179	1456270	1300418	1245635	1055504	1077109	1139847	474504	633004	515203
700.5	1702084	1824549	1317528	1580077	1482616	1388279	1583485	1518065	1659339	1470549	1269336	1235653	1075792	1096241	1144809	485683	644476	526765
716.2	1662626	1813706	1240002	1564599	1405543	1360908	1569811	1491558	1651682	1480350	1221151	1217975	1093145	1105046	1142564	497125	652006	537587
731.8	1612144	1794746	1156598	1538541	1319110	1317052	1551000	1455261	1629258	1481055	1166792	1193509	1105996	1118910	1137439	506969	658760	548500
747.4	1554667	1770897	1068264	1506649	1229152	1269454	1517470	1408537	1602174	1478480	1105111	1158646	1111635	1126861	1123063	517341	663554	560015
763.1	1485642	1748743	973245	1456207	1135036	1205081	1478808	1360847	1557406	1467295	1036406	1112156	1115815	1132115	1104408	531906	670449	568001
778.7	1407477	1716782	879445	1406084	1041041	1136559	1426395	1302351	1510336	1448185	965468	1060765	1116725	1134735	1077325	543358	671574	578329
794.3	1331091	1680691	788122	1344601	945950	1061410	1367799	1235232	1452594	1426860	883626	1001864	1116556	1132215	1045522	557229	673710	587221
810	1248175	1648977	697811	1278637	851330	979371	1302206	1168082	1385796	1395141	804896	938699	1108548	1123447	1007764	570478	674635	596109
825.6	1159291	1604736	614294	1201973	764144	896006	1227405	1094776	1313285	1354043	723685	868220	1097974	1102750	962081	582713	674841	606689
841.2	1070873	1559139	537000	1124458	680578	812785	1145740	1023254	1236395	1306873	645026	795828	1076589	1080298	911961	595017	670885	615283
856.8	978269	1511238	469677	1036686	606247	729517	1054287	952226	1153858	1243621	569036	723281	1048100	1047271	857825	606077	664649	620189
872.5	889704	1466529	406193	951669	536786	649977	963252	880146	1072697	1174232	501637	650086	1018238	1010368	801610	621098	656928	627195
888.1	806766	1415744	353352	861684	476007	574219	874663	812878	983433	1102423	438438	580098	981506	969571	740467	631378	646244	633187
903.7	725149	1358473	306432	779778	422809	504184	785377	745582	900599	1027327	381207	516566	938433	925259	680448	640800	632859	638913
919.4	650148		266157	697488		442498	703191		814694	948187		454497	894699		618798	651756		642534

## Sheet: Fig1B-GR20
Fig. 1B	Changing GR20 concentrations added after mRNA
Time [s]	0 nM			100 nM			250 nM			500 nM			1 μM			2.5 μM
	Replicate 1	Replicate 2	Replicate 3	Replicate 1	Replicate 2	Replicate 3	Replicate 1	Replicate 2	Replicate 3	Replicate 1	Replicate 2	Replicate 3	Replicate 1	Replicate 2	Replicate 3	Replicate 1	Replicate 2	Replicate 3
0	58	49	47	58	69	59	49	56	41	61	71	65	52	89	68	59	58	50
15.6	39	53	56	34	67	48	34	42	50	53	55	51	56	69	44	32	47	36
31.2	30	42	47	30	36	64	18	37	36	35	45	46	42	71	55	28	42	44
46.8	19	39	28	36	21	32	34	44	50	31	41	35	45	49	45	31	39	38
62.4	24	26	34	28	49	28	22	32	21	25	28	41	41	54	33	33	33	31
78	21	13	32	30	25	32	22	26	27	53	22	39	33	52	53	14	31	39
93.6	24	22	34	6	21	20	21	20	25	27	35	37	49	33	31	13	21	36
109.2	18	7	35	23	9	35	21	19	27	31	28	22	23	34	33	29	5	23
124.9	18	31	45	12	25	34	26	36	29	18	25	30	31	39	32	23	35	24
140.5	106	125	139	28	29	43	28	40	28	37	75	34	51	80	45	70	119	77
156.1	296	466	386	88	184	70	135	154	98	113	260	97	129	276	182	184	443	212
171.7	828	1296	726	270	421	157	347	463	215	277	727	246	313	768	386	535	1165	522
187.3	1709	2606	1446	627	950	380	730	987	538	641	1613	590	793	1566	985	1208	2403	1028
202.9	3390	5575	3057	1367	2005	788	1489	2012	1121	1319	3195	1110	1459	2941	1942	2243	5097	2116
218.6	8041	13709	7779	2525	5018	1571	2861	4964	2182	2937	7588	2040	2894	7067	3941	5292	12855	4499
234.2	20341	33847	19208	5720	14186	3695	6295	13876	4848	6749	19758	4469	7240	17654	9579	12856	31702	11376
249.8	45166	69718	40731	13729	35523	8956	14412	33408	11570	17118	45658	10766	17913	39704	22350	29467	68408	26927
265.4*
281*	samples were removed from fluorescence reader and GR20 was added then readings were continued
296.6*
356.7*
372.3	575152	529380	613310	379627	506006	415192	325066	497085	356587	438706	466391	357468	316764	341047	453318	345397	412401	434214
387.9	667727	620955	706466	445582	583093	486851	372358	565730	405063	494510	508622	407114	348481	370227	487770	352576	426773	445898
403.6	761579	715079	797583	512380	664355	561286	427092	637443	457909	548766	553517	455495	377607	400450	520089	356934	437162	454693
419.2	855417	808725	886320	585681	743452	641807	486220	709909	517050	606603	596515	506480	407752	431474	553185	362239	445960	460456
434.8	948764	906595	972578	657696	822552	721972	545751	780699	579091	662672	640812	557069	439962	463141	586360	366254	454938	465538
450.5	1043578	1000325	1054579	732261	902956	803207	607783	854645	644129	718728	685558	606432	469266	493392	615319	373420	462446	469961
466.1	1133397	1096614	1134899	804705	981232	885609	665862	924745	709163	777781	728273	656243	495387	528763	644873	378112	469183	473898
481.7	1222266	1191753	1203688	877638	1058027	966517	724539	996891	778534	834365	774683	705224	523428	560967	676648	381380	476539	478186
497.3	1306217	1283338	1269192	946055	1130092	1046366	781291	1067310	847765	886039	821296	753567	545420	594481	702624	382395	484090	481663
513	1377493	1369668	1328377	1011299	1201276	1121516	833411	1139362	915887	940244	864137	803833	568105	629889	733184	384386	488386	485364
528.6	1446442	1453098	1382286	1074257	1267875	1197055	888218	1205815	981437	991651	911425	850198	591572	661858	757862	387540	496886	490399
544.2	1511300	1523585	1427299	1133245	1330855	1268328	939335	1271033	1047378	1039395	957597	897020	613207	696229	787979	391218	504108	495616
559.9	1564804	1586877	1464278	1185535	1386239	1332926	985876	1330761	1113953	1087650	1001311	940332	636683	728343	814268	394064	511027	498984
575.5	1612419	1645336	1492030	1231705	1436116	1397285	1033736	1385171	1177551	1137222	1045345	982640	659346	758879	840496	396523	523115	504693
591.1	1651449	1692796	1509142	1274860	1477742	1454696	1076701	1437094	1235340	1183861	1085755	1025225	681041	789961	867201	402928	537704	509101
606.8	1688641	1735233	1516778	1315630	1512553	1508207	1121110	1483543	1288874	1228164	1128576	1064077	704781	821178	888286	405786	551806	515363
622.4	1716482	1765275	1513229	1348272	1540605	1554862	1162024	1521237	1343087	1268380	1165476	1104247	726886	848053	911147	410814	565014	521063
638	1735785	1788169	1500496	1378615	1561210	1596281	1198424	1554949	1389073	1303772	1198244	1137706	748466	874687	936472	415361	577157	528460
653.6	1744808	1811171	1471223	1394819	1578398	1632617	1232384	1580995	1437129	1340992	1233676	1172552	768001	898722	953600	420069	592753	534395
669.3	1744280	1822827	1434201	1398719	1580818	1662220	1265715	1603594	1477950	1363663	1265173	1204076	784261	923264	974430	423977	605460	541454
684.9	1728605	1827230	1382144	1395296	1579308	1686523	1289553	1621249	1516857	1387415	1285698	1232055	797626	941834	991344	428744	620623	547728
700.5	1702084	1824549	1317528	1383809	1567230	1704853	1309237	1626566	1551512	1403996	1301952	1256520	814460	961863	1010152	433329	633419	554737
716.2	1662626	1813706	1240002	1362728	1544749	1716092	1324795	1624340	1580786	1415262	1313587	1279040	830766	976319	1023728	439311	642326	560907
731.8	1612144	1794746	1156598	1331989	1513827	1717534	1338086	1618905	1606174	1421316	1319712	1300174	839531	994839	1036841	445827	653571	567932
747.4	1554667	1770897	1068264	1294849	1479034	1707780	1347799	1612218	1630023	1430793	1322090	1319802	853446	1013227	1046728	452777	662905	577478
763.1	1485642	1748743	973245	1244782	1436963	1692008	1348579	1594106	1641123	1429562	1324662	1332858	863670	1028245	1053699	456075	671198	582651
778.7	1407477	1716782	879445	1186840	1386931	1671768	1349450	1575495	1650340	1426017	1320671	1340613	873482	1045466	1061296	464229	681551	594097
794.3	1331091	1680691	788122	1122843	1329517	1636453	1337439	1550602	1650730	1411317	1314328	1347492	886130	1059296	1064283	470024	691731	601209
810	1248175	1648977	697811	1045765	1274242	1590299	1326199	1522504	1649548	1396569	1298333	1351406	892206	1072209	1065108	478535	700871	610734
825.6	1159291	1604736	614294	966629	1205101	1537769	1300526	1487055	1639348	1374085	1280714	1353646	895907	1084294	1065383	485232	711473	615633
841.2	1070873	1559139	537000	881904	1134487	1474066	1272301	1448418	1625519	1339119	1258948	1344258	897285	1097680	1059535	489273	722469	626235
856.8	978269	1511238	469677	789467	1061237	1403040	1229199	1404445	1606624	1295554	1234657	1335681	891344	1105955	1050409	491782	730318	633355
872.5	889704	1466529	406193	699813	985107	1325100	1184041	1357902	1574394	1242018	1205333	1324474	886559	1113345	1039478	497285	740223	641017
888.1	806766	1415744	353352	614641	905681	1243732	1135565	1305861	1536494	1188207	1175339	1307087	879602	1119072	1023158	502376	749326	647684
903.7	725149	1358473	306432	536213	827475	1158673	1083805	1249290	1494054	1128088	1139071	1287098	869019	1122489	1008868	507658	759356	653938
919.4	650148		266157	465573		1070160	1023533		1445146	1062871		1258304	855161		988078	511799		659239

## Sheet: Fig1B-HARR
Fig. 1B	Changing HARR concentrations added after mRNA
Time [s]	0 nM			10 nM			40 nM			100 nM			400 nM			1 μM			4 μM			10 μM
	Replicate 1	Replicate 2	Replicate 3	Replicate 1	Replicate 2	Replicate 3	Replicate 1	Replicate 2	Replicate 3	Replicate 1	Replicate 2	Replicate 3	Replicate 1	Replicate 2	Replicate 3	Replicate 1	Replicate 2	Replicate 3	Replicate 1	Replicate 2	Replicate 3	Replicate 1	Replicate 2	Replicate 3
0	127	40	129	138	55	126	147	41	117	133	35	124	130	51	103	111	58	147	134	46	97	91	39	112
11.5	110	36	94	102	54	80	101	16	88	101	30	99	103	26	98	93	29	99	96	31	117	107	39	108
23	89	40	109	91	27	68	100	24	89	92	43	78	102	37	84	82	29	95	86	17	92	93	23	91
34.5	74	23	71	68	42	81	93	24	107	63	28	82	69	34	83	70	19	81	102	42	89	63	24	71
46.1	68	36	73	59	15	86	70	18	74	65	31	80	48	23	50	56	20	61	78	19	81	58	25	74
57.6	77	43	78	79	15	63	63	12	71	60	19	49	60	16	60	56	24	84	65	24	39	63	33	61
69.1	39	33	63	64	22	81	43	27	72	60	28	64	39	23	47	45	20	64	52	18	50	44	36	77
80.6	57	27	59	67	20	66	47	20	41	40	18	58	58	19	62	56	14	65	58	34	76	44	20	62
92.2	45	28	54	54	12	56	55	26	59	37	28	45	48	15	54	41	19	80	60	31	57	43	20	56
103.7	43	34	51	44	22	37	41	16	44	55	11	44	41	10	54	66	12	45	54	28	61	41	16	28
115.2	48	30	62	59	21	48	56	14	45	21	30	48	43	13	51	35	24	49	45	20	68	42	31	51
126.8	46	22	37	50	16	51	35	13	41	41	26	55	35	36	48	43	33	37	51	35	41	30	41	54
138.3	24	41	37	41	29	44	43	31	40	51	55	55	22	49	48	38	77	60	34	121	57	38	138	47
149.8	34	103	52	31	66	53	51	77	45	34	130	53	26	136	46	39	237	65	27	292	75	32	379	67
161.3	36	268	71	36	183	77	35	232	52	41	327	102	30	337	58	38	606	93	32	620	97	34	868	108
172.9	46	511	126	29	367	115	37	545	85	37	682	220	19	666	100	35	1140	120	49	1335	176	49	1624	268
184.4	90	1014	292	54	748	193	74	1121	116	53	1267	414	51	1214	139	48	1888	220	52	2119	374	71	2661	475
195.9	194	1807	425	113	1310	278	128	1830	188	75	2102	647	126	2092	267	98	3358	381	81	3734	686	104	4669	806
207.4	382	3279	803	200	2277	495	210	3200	332	158	3626	998	212	3880	465	193	5988	551	212	6874	1135	259	8837	1345
219	719	6606	1228	434	4539	705	462	6460	537	296	6556	1757	467	8024	836	370	12096	1075	377	13808	1767	514	18346	2305
230.5	1191	13819	2148	796	9798	1189	781	13595	972	542	13479	3368	828	16867	1649	677	24987	1969	657	28172	3168	839	35693	4227
242	2100	27378	4078	1248	20202	2219	1215	28483	1858	972	26462	6797	1329	32778	3553	1153	47366	4275	1195	52231	6015	1381	63915	8696
253.6	3266	50380	8165	2065	38897	4100	2032	53022	3669	1526	47473	13581	2005	57015	7306	1846	81919	8678	1705	87849	11930	2136	104111	17492
265.1	5330	80754	15733	3185	65895	7706	3058	89559	7057	2416	77543	24371	3158	91810	14111	2620	126637	15899	2694	134844	23244	3529	153282	32377
276.6	9757	117982	27892	5493	102035	13676	4981	135392	12126	3972	116463	39208	5240	134966	23830	4132	182453	26756	4374	191580	40743	5641	211420	53246
288.1	17570	162525	45668	9502	147018	21286	8566	193119	19015	6941	164471	57733	8712	185122	36542	6822	245605	40039	7336	257154	65195	9727	276151	80796
299.7*
311.2*	samples were removed from fluorescence reader and Harringtonin was added then readings were continued
355.5*
367*
378.5	215627	1071115	267286	154601	1107125	135045	151504	1208390	109143	164090	995873	260473	119086	1050694	203462	142704	1116065	196662	150548	1078167	378094	180402	1014977	377655
390.1	263049	1128701	300525	191642	1169424	153224	187273	1280211	125084	204725	1059758	288688	145721	1119123	228948	179282	1185481	218419	189992	1152871	424681	223628	1079877	417088
401.6	314248	1187890	333258	232691	1230303	170843	227471	1346982	139717	249375	1117576	314178	178233	1182635	252543	221344	1253587	241930	235519	1225178	468182	270254	1147624	455290
413.1	367653	1243830	366320	278276	1283912	188635	269496	1412388	154655	302053	1175768	341248	212436	1241897	276882	266083	1319776	262070	282463	1292671	509088	320865	1207215	492004
424.7	424071	1294233	393035	327183	1338094	205332	315959	1469623	167565	355084	1230242	364667	246093	1298126	298419	312815	1381815	282637	332918	1358628	547919	375446	1264790	526908
436.2	481501	1341845	419077	378425	1383967	219405	364202	1524065	180950	412510	1284138	383655	283014	1348944	321017	365059	1442859	300053	387065	1420029	585935	432448	1317915	558159
447.7	537859	1383417	441723	428937	1428139	233204	417195	1568121	193268	472189	1330449	401643	320171	1393324	340833	418553	1497579	314983	441616	1478838	620425	489842	1365687	587156
459.3	593730	1416289	461698	483902	1463125	245818	468552	1609169	204763	534157	1374352	418101	360070	1432238	360197	473536	1546581	329630	498442	1530124	649544	549029	1402947	615430
470.8	650415	1442759	479938	538225	1492799	256376	521266	1639017	214412	600878	1413310	432033	402390	1469133	375677	530859	1592506	343577	557384	1574221	679483	611234	1436635	640580
482.3	707571	1466694	494501	595125	1514480	264497	575765	1660928	225580	666127	1443728	443891	445427	1495762	391372	589619	1630146	355129	619318	1608336	705339	674142	1461797	663567
493.9	763559	1474508	506251	653559	1524015	273098	633545	1671297	234542	734035	1467973	451227	489005	1516108	405564	650377	1657558	366252	681427	1638822	728149	741432	1474982	682834
505.4	820402	1481854	515449	712803	1525832	279025	689274	1670138	242060	803287	1486031	458267	534933	1522806	419094	710753	1682192	376559	742271	1655922	749878	807392	1486989	703227
516.9	874435	1477580	522939	769599	1519360	285096	745558	1655215	249367	869608	1497323	462886	582681	1530138	432792	770950	1697525	384853	805160	1673065	769354	870533	1488123	721396
528.5	928115	1461151	525530	826993	1501552	288399	801667	1629461	254655	936736	1501721	465725	628720	1525017	442359	831351	1705865	393102	866650	1677421	787029	936892	1483812	735863
540	980631	1435696	528013	883008	1476398	291706	856100	1592619	260097	1004295	1497581	466034	675820	1509812	451947	887886	1703274	398956	927968	1672968	800408	999906	1479260	749436
551.5	1031881	1402692	525185	938479	1438839	293128	907510	1541473	264825	1070265	1488303	464101	720092	1486940	460546	944241	1692503	406617	989960	1659532	814179	1062673	1462849	763428
563.1	1083959	1360018	520971	990450	1392117	294262	959438	1477254	267708	1135426	1470073	461552	766188	1452917	468838	999784	1669481	411795	1049652	1643677	824897	1123977	1452815	771984
574.6	1128952	1309542	515735	1038032	1335499	293737	1006307	1405835	270789	1199327	1441096	457628	810311	1413239	474749	1052193	1641337	416583	1108886	1616757	835331	1183176	1435322	781377
586.1	1173309	1251990	506504	1084136	1273730	291762	1054921	1322446	273468	1256461	1407531	450781	854973	1364609	478905	1105402	1605460	420171	1166317	1586029	844407	1235811	1413965	789175
597.7	1214787	1184167	494411	1126458	1203970	289268	1099260	1230171	272978	1314513	1369096	443673	900037	1311502	486310	1153944	1563363	425205	1220883	1547896	851877	1286867	1386341	792623
609.2	1252929	1114494	483655	1169462	1131214	286648	1139660	1139183	273811	1365682	1323577	436729	940107	1246427	490502	1207446	1512702	426681	1269650	1510676	855083	1331192	1362528	799135
620.7	1290558	1043083	468388	1211845	1050674	282908	1181256	1043919	274924	1422145	1275558	427772	983131	1179223	493129	1257887	1455843	430195	1320206	1463126	858900	1369905	1329680	801155
632.3	1322361	965630	452331	1248283	970418	278072	1217450	946824	274600	1472644	1222181	418593	1023137	1109681	494707	1299196	1397725	431898	1363605	1411560	862265	1398896	1299906	803471
643.8	1352304	888006	435611	1280510	888378	271653	1248647	854170	274651	1514289	1161755	409480	1061895	1035518	499725	1340371	1331460	433761	1404722	1360323	862234	1422671	1263069	803131
655.3	1376360	810175	421498	1314790	807741	265205	1277037	766196	273785	1559709	1104856	400219	1099970	959985	500296	1380542	1260580	432465	1439929	1307268	863540	1438273	1228910	800238
666.9	1396283	737322	402213	1339887	728656	260024	1298708	681362	271611	1595080	1040175	387917	1136306	888587	500868	1411863	1190762	434068	1465981	1252243	859673	1445708	1194006	796439
678.4	1413041	666139	384168	1359742	655109	252822	1315399	603203	269548	1627701	977865	377353	1167841	812620	502987	1443371	1122336	435109	1494808	1191918	857703	1450414	1152198	792097
689.9	1422572	599941	366981	1376469	585264	244124	1323049	532160	266952	1660189	914602	364420	1196649	740797	502827	1467300	1049740	435034	1513555	1135772	855088	1446750	1110106	787800
701.5	1431610	534447	345482	1387160	521314	236209	1326234	469495	264444	1683903	850477	353054	1222855	672556	504223	1488305	979763	434767	1527308	1074217	851543	1436289	1070427	784572
713	1431485	476919	327523	1394681	463064	227541	1319154	413690	261372	1703860	789287	341048	1245158	607790	503181	1505311	905756	434670	1539767	1013043	846293	1419209	1026011	775809
724.5	1424311	423826	308863	1392265	409871	218488	1307327	363516	258461	1720559	727197	328552	1264936	547002	504006	1515749	836940	432689	1541134	955812	841344	1406997	980105	769312
736	1413308	376126	291863	1383535	363400	211105	1286090	320564	254951	1726359	668340	316471	1277062	491205	504165	1518586	769777	432579	1537733	894246	835679	1384306	937628	762672
747.6	1397712	332435	273930	1368636	321249	201448	1255600	281355	250778	1729751	612881	304851	1286489	439916	501885	1522410	708416	431807	1531456	841519	825430	1361300	893363	755707
759.1	1373241	296040	257373	1346009	285894	192544	1217851	248122	247369	1721172	560170	291293	1285622	393371	498898	1519386	649129	428901	1520575	786737	818673	1333370	850203	746281
770.6	1343550	263340	239543	1309711	252227	182774	1174640	219258	241827	1710942	510702	278373	1282797	351325	499108	1508209	591356	427093	1503623	733990	811989	1305251	804624	738705
782.2	1310908	232654	224304	1267733	225351	173249	1127711	195987	237646	1690859	463522	266630	1270194	313768	496934	1495799	537234	424329	1482029	681669	800824	1277487	763706	730677
793.7	1272088	207231	208705	1216499	200655	166110	1075050	175102	233373	1660144	421410	253545	1252661	280305	494412	1479355	488917	422983	1458122	632225	793287	1246533	720969	721778
805.2	1228661	185148	194374	1157310	179278	156193	1016072	157386	227900	1626814	381754	241304	1226397	250930	493589	1454366	444812	420392	1430996	584969	782703	1217111	679610	714910
816.8	1183039	165874	180373	1088481	160977	147762	953904	141152	222056	1584160	344905	229290	1199172	224967	489910	1424553	404824	418799	1402340	542630	775354	1184953	639548	704522
828.3	1130905	148827	167070	1018656	144477	138517	887892	128528	217267	1533824	314044	217316	1162232	202965	484679	1392476	366348	416468	1369652	503443	764186	1152936	603828	695563
839.8	1078114	133929	155085	941385	130526	131708	825002	117103	211727	1478273	284343	204573	1121163	181855	483437	1353493	332558	411807	1335128	464888	753463	1119863	567093	684867
851.3	1021690	121051	144702	862003	117451	123756	763284	106849	206199	1415996	256658	193861	1071925	163958	479545	1310174	303622	409567	1293444	430097	743605	1086484	530799	673930
862.9	960918	109701	133327	784267	107882	116897	704314	98040	199641	1354366	232978	183031	1018363	147881	476930	1263637	275645	407238	1256647	396950	732447	1051346	496206	665612
874.4	900751	99962	123891	707740	98160	109256	647344	90601	194109	1278569	211943	172658	963159	134311	471460	1212743	250308	404499	1213405	365735	722709	1020364	464894	655415
885.9	839039	92079	114708	632586	91052	102956	592477	84284	188440	1205354	192025	162828	901390	122896	467353	1157655	228404	400815	1167589	337908	711989	987541	436104	646664
897.5	779038	84487	106934	562893	84176	96352	544125	78482	182618	1129131	175193	151850	842369	111695	463900	1100957	208616	396784	1121660	312286	702621	953152	408570	636060
909	718553	77629		500122	77502		498655	73611		1056155	160482		779325	102107		1041880	189120		1074663	288599		920897	381278
		71681			72176			68515			146474			94531			174710			266498			356867
		66225			67394			64746			134180			86694			160031			246659			332055

## Sheet: Fig1B-CHX
Fig. 1B	Changing CHX concentrations added after mRNA
Time [s]	0 nM			3.3 nM			10 nM			33 nM			100 nM			330 nM			1 μM			3.3 μM
	Replicate 1	Replicate 2	Replicate 3	Replicate 1	Replicate 2	Replicate 3	Replicate 1	Replicate 2	Replicate 3	Replicate 1	Replicate 2	Replicate 3	Replicate 1	Replicate 2	Replicate 3	Replicate 1	Replicate 2	Replicate 3	Replicate 1	Replicate 2	Replicate 3	Replicate 1	Replicate 2	Replicate 3
0	4	7	57	8	0	107	4	14	61	8	7	37	2	12	63	4	12	60	5	6	63	5	7	35
11.7	5	13	75	5	10	53	6	10	63	5	13	60	4	9	40	6	14	53	0	4	56	11	4	28
23.4	5	14	61	-1	7	54	0	10	76	1	14	65	9	8	47	0	11	45	5	4	55	6	10	44
35.2	2	11	76	-2	4	56	0	9	70	7	11	67	2	14	48	11	18	47	3	18	42	1	7	45
46.9	2	12	55	5	13	48	0	13	60	2	14	45	5	9	42	1	11	47	8	13	29	5	11	52
58.6	0	8	44	10	5	60	2	8	39	0	16	52	0	7	39	5	7	59	4	7	48	3	14	54
70.4	1	1	71	4	6	46	2	0	34	2	16	53	9	19	55	0	12	52	9	11	54	7	11	31
82.1	0	6	67	4	5	50	6	7	57	5	7	49	0	5	41	1	11	43	-2	11	51	0	11	49
93.8	3	12	48	1	11	53	1	8	41	3	11	50	2	12	42	0	14	58	-1	12	35	-2	6	35
105.5	5	7	63	7	6	54	0	11	42	-1	15	35	2	25	22	3	17	37	3	8	44	4	20	41
117.3	0	22	43	5	2	56	9	13	54	1	22	62	3	35	36	-3	21	47	5	31	48	4	29	19
129	5	62	38	1	38	53	5	44	50	1	49	56	2	70	44	6	67	36	1	49	40	3	91	36
140.7	2	201	41	6	94	29	0	88	36	0	104	39	2	151	46	2	166	33	9	141	25	0	189	23
152.5	-4	382	55	2	212	45	2	222	39	4	261	43	-1	383	39	0	368	47	0	314	39	0	350	31
164.2	0	785	38	3	473	51	-3	415	39	3	536	35	4	670	36	11	615	31	0	533	39	1	706	25
175.9	6	1282	33	1	878	33	2	760	49	2	881	38	3	1136	41	8	1005	37	11	929	33	11	1226	34
187.7	12	2078	37	10	1491	40	4	1171	34	7	1381	47	10	1809	45	14	1760	71	16	1591	26	9	2008	31
199.4	19	3484	59	26	2443	46	23	1919	65	17	2234	60	37	2997	94	42	2927	111	49	2742	65	29	3657	68
211.1	52	6378	70	66	4063	50	65	3101	65	66	3695	112	64	5141	166	114	5891	179	86	5151	136	85	6741	135
222.9	99	11797	162	114	7456	106	121	5818	111	120	6628	164	119	9224	328	185	11278	432	176	9619	249	188	13421	206
234.6	187	21981	300	222	13793	181	255	10652	218	249	11703	308	245	16931	627	373	21032	747	322	18171	513	257	25113	412
246.3	373	38536	667	434	24532	371	431	19712	379	415	20841	591	401	29752	1101	564	37930	1278	576	32220	821	534	42454	668
258.1	608	62374	1114	754	41249	571	731	33455	636	748	33343	959	633	48848	1794	921	61889	1959	863	51560	1350	835	66367	1132
269.8	986	93514	1851	1153	64474	1067	1353	52940	1031	1059	52397	1625	981	73283	2861	1479	94109	3239	1442	78574	2257	1311	98541	1888
281.5*
293.3*
333.3*	samples were removed from fluorescence reader and cycloheximide was added then readings were continued
345*
356.8*
368.5	73828	710520	43933	72899	453846	22203	53227	403791	23737	27337	281665	39159	16302	281152	69377	18336	342926	73781	17316	280683	62994	13433	309378	55961
380.2	102844	799517	68590	98632	511574	37194	69117	444513	38035	32574	300550	59549	17485	292145	100307	19479	350058	104058	17900	285050	92948	13644	313416	80555
392	139005	894331	162629	129834	575283	103422	89337	489582	90629	38219	318850	108765	18639	303310	123089	20657	357666	112666	19045	289854	155423	14090	314856	141867
403.7	179381	991627	201432	164655	636657	128131	112081	535184	104010	43556	338360	115598	20449	315715	126668	21430	363169	113523	19558	291424	160898	14523	318264	144390
415.4	224252	1089758	245714	204846	701930	157198	137859	583602	119115	50304	357622	120625	21883	326346	129722	22527	371532	116773	20740	295002	163108	14726	320868	147386
427.1	273664	1186794	295281	247805	771041	188938	166806	632503	136668	57649	375983	126503	23722	336971	133634	23624	375477	120187	21742	297314	165488	15020	321072	146459
438.9	327954	1279867	350969	295348	836296	224210	198355	679711	157262	65995	395622	134434	25941	347583	137243	24879	379476	122974	22569	299994	167499	15454	321940	146752
450.6	388060	1372998	414057	345244	905167	264957	234573	730047	177835	75796	416260	141658	28260	357582	138139	25788	386082	125309	24009	300681	168520	15932	324038	146491
462.3	449570	1469986	481393	398982	972999	309249	273168	780799	200755	86703	435987	148789	30193	369397	140587	26739	391402	128754	25669	303949	169873	16400	325676	146205
474.1	516720	1561774	554283	456236	1044878	354245	316230	831992	223447	98299	457643	156946	32250	380047	143874	27514	397278	130378	26639	304899	170486	16777	325255	146402
485.8	582249	1653356	626913	514218	1113744	405490	360506	885980	249287	110744	478476	164548	34722	390173	145978	28493	401217	132367	28006	305023	171950	16859	325698	144875
497.5	654151	1744824	704987	575428	1186407	458619	408151	935080	275878	124795	500061	172350	37002	401997	148515	29509	405913	134147	29569	308131	172166	17557	326144	144981
509.3	725551	1835646	785764	635058	1256177	514544	456488	990058	306377	138665	524460	180971	39523	411537	151734	30369	410888	135430	30666	309010	173914	18210	328696	144832
521	793100	1921885	871319	693654	1324978	571943	504659	1043841	335086	153653	548818	187606	42083	422142	154075	31156	417313	135410	31679	312897	174652	18428	329582	144008
532.7	866398	2017361	956126	753432	1403983	631892	555833	1103018	364080	169423	574265	197424	44264	434458	155880	31861	422437	136641	32619	313228	174689	18579	331268	144284
544.5	933381	2107048	1043182	813140	1479381	692597	608233	1159173	397037	185227	599624	206595	46824	444012	158064	32951	428591	136729	33774	314866	176006	19441	331407	143013
556.2	1002974	2199368	1135207	875358	1554325	756059	660272	1213523	429179	202271	626141	214970	49130	454341	160769	33756	433042	137975	34877	316123	176073	19631	331546	143859
568	1071795	2284840	1225313	933281	1626306	820404	715625	1266274	462344	219979	648492	224382	51598	463179	163314	35218	437217	138674	35685	316884	176518	19982	331796	143180
579.7	1139536	2369230	1316136	994831	1701036	887627	770785	1318403	494950	237734	673583	234279	54527	472483	165306	35842	441639	139664	36288	319387	176776	20716	332304	143772
591.4	1200455	2447304	1409377	1053037	1768882	951682	827059	1367839	528784	257576	696843	243797	57367	478792	167745	37383	442985	139593	37568	317653	177269	21062	333439	142863
603.2	1265476	2512255	1503261	1108638	1832130	1021322	883328	1408187	561343	276240	715655	253795	59535	486559	170507	38033	446172	139796	37961	319188	177128	21738	331704	142892
614.9	1323289	2576397	1593383	1163749	1898735	1085978	937349	1452355	595149	294697	739395	264008	62032	491424	173278	39596	447904	140535	38483	318005	177261	21953	331121	141592
626.6	1382737	2642016	1687259	1214808	1959498	1153694	985315	1495347	628970	312003	759296	274870	65044	499431	175393	40976	452951	140690	39171	318609	177064	21903	330546	141325
638.4	1431641	2701934	1776934	1261280	2018956	1224779	1034073	1535469	662200	328659	779041	285651	67154	507930	177676	41944	453896	141575	39878	318917	177848	22063	330472	141402
650.1	1480555	2760083	1863119	1303405	2076122	1291271	1081577	1576053	696082	346882	801164	297298	69332	515160	180528	42411	457582	142872	40570	319458	177748	22615	329180	140605
661.8	1527621	2812258	1949641	1347468	2133213	1355048	1126783	1610756	728639	364822	818833	309309	71506	521036	183366	43723	460337	141916	40935	320264	178139	22751	330908	140166
673.5	1571455	2862333	2031780	1386227	2185994	1422086	1171450	1648641	760019	384419	840406	319977	74097	529360	186492	44593	461470	142981	41024	321236	179819	23188	329737	139561
685.3	1616599	2909081	2115918	1427443	2241142	1488697	1220431	1686990	792995	403667	859805	332810	77190	536721	189944	45911	467094	143589	41834	321228	178435	23134	330928	139654
697	1658030	2954783	2200017	1466007	2304351	1556287	1262910	1726348	824389	423484	882365	343979	79841	544607	192384	46830	470384	144188	42933	322836	179418	23579	330280	139176
708.7	1693266	2992671	2285717	1495937	2360329	1619357	1302993	1763411	855736	442085	904311	357311	82249	552205	194699	48344	471473	145555	43468	324525	179797	23981	330575	138691
720.5	1726118	3025347	2357706	1528387	2419008	1684953	1340343	1795764	884922	459812	924293	368441	84814	559150	197945	49650	476654	144986	44191	325734	180089	23900	330394	138192
732.2	1755712	3045506	2432653	1553571	2472310	1744117	1374788	1824643	914603	479606	945152	382827	87820	568146	201547	50513	478756	145690	44240	325665	180196	24272	330015	137435
744	1780068	3062362	2507122	1571364	2520136	1807836	1403585	1854895	944617	495658	962382	394622	90517	577420	205003	51573	482100	146171	44749	326974	180544	23875	330278	136825
755.7	1792999	3063680	2569695	1585236	2565705	1867537	1426166	1873287	971495	513051	981191	406817	92398	579662	208184	52729	481090	146994	44916	325045	181671	24537	328784	136301
767.4	1806975	3059773	2634639	1595346	2598166	1922621	1446940	1888429	997571	530868	994048	419109	94940	585089	211715	53977	483419	147682	45397	325192	180976	24623	328323	136096
779.1	1811864	3039775	2685605	1603544	2635736	1978318	1465288	1902399	1021039	547760	1010856	431174	97722	591593	213435	54666	484092	148305	46310	325229	182656	24918	328220	136039
790.9	1817677	3014486	2731941	1609441	2660602	2034548	1484036	1913926	1049057	564135	1023879	446033	100884	597531	217389	56278	486184	148194	46629	325149	182524	25008	326528	135602
802.6	1822181	2981850	2775232	1614108	2684480	2083048	1502617	1922445	1075523	584618	1039281	457579	103288	602144	221427	57508	487476	148244	47054	325547	183965	25118	325696	134560
814.4	1816811	2934146	2805060	1610595	2701733	2136117	1515759	1931845	1096622	603039	1056587	470440	107021	607373	223588	58857	488904	148855	47708	325666	183661	25322	324574	134213
826.1	1810206	2887497	2826902	1602071	2715052	2176346	1522448	1939182	1117226	620286	1075993	484517	110101	612795	227027	60520	489462	148650	48604	325416	184174	25299	324838	133890
837.8	1792157	2829255	2844408	1589552	2719672	2219963	1525212	1942100	1142729	636094	1088661	497344	112289	619152	228703	61531	492022	150562	48979	327167	184990	25542	323189	134374
849.6	1766098	2766976	2848054	1566446	2717479	2250689	1520412	1937223	1160819	652209	1102368	510809	115250	624702	232061	62810	494939	151170	49484	328547	185527	25492	323818	133897
861.3	1731492	2704371	2848218	1536093	2719116	2281259	1501800	1942249	1180070	663470	1119860	524472	117911	634168	234905	63779	496945	151401	49615	328799	186083	25758	324928	133492
873	1688584	2631562	2846086	1502796	2707641	2302039	1487327	1945125	1198846	677168	1137528	537431	120706	639954	237141	65682	500741	151533	50198	329464	186804	26273	324199	132439
884.8	1645811	2554746	2833637	1460627	2690883	2320062	1469342	1933039	1217297	693530	1150148	550870	124474	644699	239424	66685	502497	152761	51185	330210	187408	26396	324622	132578
896.5	1595581	2470806	2813715	1418561	2660461	2334857	1446680	1919699	1232091	709925	1165312	566141	127449	650162	241907	67918	507039	152981	51761	331340	188056	26237	324281	131836
908.3	1538654		2790073	1371849		2343634	1418036		1247984	725176		578755	130980		243681	69533		153681	52242		188573	26340		131982
			2764956			2343392			1259048			588412			247815			155282			189346			131828
			2741505			2340096			1270821			601464			250166			156743			189773			131012
			2707856			2327304			1281566			612977			251289			156410			191125			131474

## Sheet: Fig1B-GDPCP
Fig. 1B	Changing GDPCP concentrations added after mRNA
Time [s]	0			330 nM			1 μM			3.3 μM			10 μM			33 μM			100 μM			330 μM
	Replicate 1	Replicate 2	Replicate 3	Replicate 1	Replicate 2	Replicate 3	Replicate 1	Replicate 2	Replicate 3	Replicate 1	Replicate 2	Replicate 3	Replicate 1	Replicate 2	Replicate 3	Replicate 1	Replicate 2	Replicate 3	Replicate 1	Replicate 2	Replicate 3	Replicate 1	Replicate 2	Replicate 3
0	55	49	31	47	59	18	47	45	28	64	70	20	25	58	28	50	69	26	47	29	26	41	51	35
11.4	54	59	26	37	56	34	40	45	32	47	47	35	39	44	21	35	45	16	44	37	31	41	29	30
22.8	54	47	33	27	46	20	28	32	27	39	37	19	48	33	13	25	36	19	27	39	27	46	33	18
34.3	26	36	19	45	43	18	50	31	21	46	37	5	32	25	25	22	31	24	30	42	23	36	29	21
45.7	46	26	19	34	32	17	31	32	6	32	38	17	35	17	9	29	38	22	31	23	20	25	21	18
57.1	32	30	21	29	22	9	31	29	20	23	38	20	23	23	27	33	26	8	34	30	16	12	28	11
68.6	33	23	9	29	18	18	34	22	18	13	21	20	28	30	4	26	23	10	16	25	11	23	29	19
80	22	21	11	33	19	10	26	22	8	26	30	8	23	11	10	8	16	13	30	28	23	43	26	15
91.5	30	13	15	25	22	1	26	23	11	18	31	25	20	24	12	18	24	17	32	30	14	38	26	11
102.9	32	21	18	22	32	19	18	12	10	30	17	13	20	22	3	28	17	14	36	29	9	25	24	16
114.3	22	21	16	31	15	10	29	16	9	29	16	15	23	15	13	45	14	16	19	18	20	24	14	13
125.7	17	19	18	19	28	12	26	8	27	19	14	16	39	29	16	24	24	24	31	17	20	20	11	20
137.2	20	39	47	30	36	27	18	49	50	26	44	61	13	34	42	17	25	34	18	32	62	14	39	59
148.6	24	78	101	27	108	91	15	108	160	35	134	171	22	95	112	17	87	101	17	69	192	24	69	152
160.1	20	216	288	30	229	280	21	237	461	22	298	464	13	248	289	13	138	245	22	168	431	15	203	397
171.5	26	485	661	18	530	612	25	511	873	25	609	913	25	538	647	37	335	520	32	371	872	10	371	759
182.9	29	905	1161	28	955	1135	16	890	1540	32	1140	1645	18	1062	1055	31	639	943	25	740	1625	33	707	1324
194.3	61	1572	1960	44	1487	1969	21	1588	2622	41	1859	2784	36	1809	1841	41	1011	1696	36	1281	2823	40	1262	2302
205.8	159	2720	3530	52	2537	3279	43	2619	4783	57	3236	4752	69	2937	3104	91	1800	2756	62	2021	5001	82	2083	4346
217.2	288	4910	6317	145	4383	5688	88	4704	9113	134	6448	8936	134	5421	5729	199	2946	5470	131	3648	9898	163	3655	9041
228.6	540	9653	12552	225	8447	10775	167	9193	18180	263	12666	17640	266	10219	11345	423	5817	10787	189	7145	19389	309	6934	17967
240.1	938	18568	24445	459	16095	20258	323	18159	34512	421	25044	33434	501	19614	21983	666	11245	21164	291	13724	36840	460	13668	33643
251.5*
262.9*
274.4*
285.8*
297.3*	samples were removed from fluorescence reader and GDPCP was added then readings were continued
308.7*
320.1*
331.6*
343*
354.4*
388.7	207138	543271	636015	185036	436805	527420	151424	445556	508528	170835	417686	440576	136190	232070	287294	127873	160117	182759	120759	133140	184134	138955	132601	148407
400.1	249167	595892	702432	226433	481045	575237	187418	476329	544776	205918	437021	464085	158186	235448	293028	143912	161554	184193	127335	133871	182815	140161	132223	147668
411.5	292427	644200	771606	268827	525548	623296	224287	502921	579072	240770	452830	487245	176618	238541	297002	153665	161512	184394	130441	134535	182884	141583	131241	146136
423	337204	688689	840564	316776	566366	668533	262728	528002	613616	276009	466033	507460	194963	240890	299141	160526	161680	184340	133638	133976	181327	142593	131804	146396
434.4	387903	734938	909242	365214	608900	714724	302950	551487	644435	310252	479388	526611	209694	242329	300572	165128	162906	185195	134847	133726	179473	142040	131432	145360
445.9	437974	774733	975138	416080	650569	759178	342027	568914	673452	342691	489075	544739	222203	243586	301928	167284	162796	184964	135956	133724	178561	142356	130772	143835
457.3	491825	812990	1043297	467644	688628	803448	383719	584572	702670	373476	497910	560822	232196	244236	303529	169387	162900	184115	136628	133721	177809	142261	130153	143973
468.8	543974	843983	1105346	519868	729818	847146	420507	597744	727470	402516	506828	575220	242724	243474	305414	171287	163958	183586	137059	133092	176968	142146	129738	142170
480.2	597945	871241	1167586	571823	763122	890821	459766	609245	751995	428750	511229	587599	249784	244279	305203	171226	163331	183534	136776	133352	174834	142021	129502	142051
491.7	650495	894880	1226902	624967	796882	933276	498183	616451	777010	456547	518397	600584	255869	244008	305709	171975	163690	182823	137315	132150	173806	141573	128686	141347
503.1	702202	908893	1283253	674649	826649	973972	530436	621613	798562	476563	520897	609690	260244	244078	305346	171997	163032	181735	137290	132105	172268	140918	127923	140465
514.6	754668	918327	1337577	724311	853661	1012731	563420	623623	817679	498064	525834	619728	264237	243816	305578	172192	163671	181384	136573	131641	171802	139832	128234	140622
526	807251	919790	1384950	771293	877094	1047398	595444	624378	835655	516478	527112	629640	267416	242427	305652	171121	163557	181172	137087	131361	169493	139450	127622	139585
537.5	858190	913759	1432767	816452	900356	1083806	623170	621000	851649	532413	529121	637726	270469	243065	305648	172064	163669	179856	136326	130849	168043	138666	126815	138692
548.9	907235	902868	1474214	860132	918444	1116489	651059	620201	869535	547007	532068	643260	273085	240929	304749	171200	162969	178999	135555	129896	166908	138334	126759	138089
560.4	953087	883797	1510461	903183	933682	1147443	675816	612400	886100	559815	533020	651323	275365	240497	305596	170259	163300	178379	135871	129968	165914	137070	126136	137914
571.8	996104	861599	1547787	941164	947324	1179573	702955	603615	899901	571059	532924	653944	276975	240431	304769	169863	162846	177297	135042	128872	164734	136514	125650	137098
583.3	1040427	832563	1580250	981626	957326	1206721	724047	593077	914951	582329	530638	658975	277613	239367	304414	169779	162222	176251	134398	127905	163531	136192	125096	136803
594.7	1077470	796757	1609306	1014251	966959	1237541	744414	582972	927672	590407	531792	664480	279279	239716	304407	169548	162679	176257	134522	128109	162449	135170	124053	135781
606.2	1113962	759002	1629092	1046900	974510	1261164	764100	570349	940639	597355	529148	668578	280621	239218	303357	168584	161396	175080	133409	127348	160729	133852	123777	135479
617.6	1146169	712122	1645305	1074075	977665	1284732	782954	555682	952459	604652	526780	668880	281916	238505	302271	168892	161630	174456	132626	127208	159908	133392	122561	135005
629.1	1175115	663590	1661040	1101397	975933	1306932	798067	537179	962310	609134	522318	675634	283612	237931	302676	167944	162851	173339	132291	125922	158165	133623	122223	133347
640.5	1203734	615820	1666029	1126834	973868	1319961	815219	520530	970211	614080	519010	675213	284425	237230	301920	168314	161920	173297	132393	126076	157716	132811	121633	133052
652	1225287	564197	1663826	1147595	966760	1331459	827335	500683	977960	618679	514938	678188	284530	236829	301176	167541	161457	172160	130898	125884	157075	131695	121092	132378
663.4	1246706	513280	1660662	1166062	956099	1340880	839262	479791	980531	623079	509919	682580	285892	235428	300803	167523	161594	171792	130648	124604	155542	130805	121185	131716
674.9	1264293	460941	1648846	1182150	941909	1338902	850024	457443	982290	625198	502500	682408	286531	235681	299983	166653	161389	171344	130185	124316	153763	130198	119844	131085
686.3	1280105	412904	1633080	1194975	924571	1335561	859882	435266	983903	629328	495538	684741	287528	234672	299287	165956	160912	170764	129715	123853	153265	128602	120251	129457
697.8	1292940	365101	1612627	1207587	904302	1325274	869041	410496	984101	630173	489878	684445	288795	233894	298601	165216	161313	169399	128081	123437	151371	128620	119397	129441
709.2	1299619	322215	1586576	1215076	879373	1312130	876868	386513	981320	630126	483772	684151	288940	233596	298029	166093	160956	169823	128143	122492	151046	127089	118937	128366
720.7	1305912	282921	1555322	1218002	851874	1296269	883118	361252	977679	629564	477550	683164	289377	232922	298041	165913	160934	169526	127357	122212	150307	127512	117919	127655
732.1	1302430	248514	1522879	1222824	820009	1269592	888307	337541	972083	631541	467243	685242	290258	232010	295879	164678	161327	169385	127056	121964	149313	126301	117728	127087
743.6	1297090	215233	1482390	1223140	784422	1243594	891325	312364	964079	634857	457898	684502	291257	231503	296703	164412	161098	168844	126687	121782	147984	125699	117028	126554
755	1289743	189084	1443002	1219017	747251	1214450	895325	289751	958172	634866	450096	684301	290898	231223	295482	164039	161185	169276	125660	121269	145957	125312	116188	125224
766.5	1275835	164955	1401230	1210750	708646	1180205	898221	265740	950331	632804	438676	681926	291474	229920	294318	163662	161275	168567	124330	120754	146008	124450	117100	125083
777.9	1259492	143869	1356089	1198605	669561	1142226	899398	244264	940388	633194	426750	680831	290889	228813	294098	163522	161241	168599	124665	120565	144889	124075	115819	123968
789.4	1236058	126103	1308666	1185817	623847	1101213	899375	223412	928179	633839	416758	678079	291328	228673	293540	162364	161611	168517	123524	119840	143876	122830	115828	124194
800.8	1205478	110877	1262652	1165165	581509	1061401	898400	204091	917341	631351	402394	674825	290619	227582	294449	162142	160873	168177	122972	119455	143743	122452	115284	122894
812.3	1170894	97430	1216228	1144236	540679	1017860	898631	186567	902705	629381	391274	670286	289935	227809	293038	161771	161567	167551	123042	119346	142289	122168	114646	121756
823.7	1125794	86237	1165014	1116408	499110	971282	893291	168637	887093	629710	379268	668810	288956	226106	292436	161722	162229	167198	121333	119057	141148	120876	114651	120981
835.2	1084307	77107	1114828	1085108	460269	924877	890058	153377	870535	627403	364576	663745	289734	226914	293051	160825	162260	167555	122003	118945	140412	120952	114664	120500
846.6	1029930	68492	1066570	1048912	422971	879961	883580	139883	855079	623987	351407	661899	288340	225679	291069	160450	163025	166704	121385	119508	139109	119401	113941	119319
858.1	974777	61202	1013839	1007680	385484	835131	874989	126893	835781	623574	337234	657473	287210	224946	291184	159329	161782	166646	119939	119058	138125	118803	113675	119309
869.5	918376	55709	962272	963834	352228	785146	867562	115289	815150	619554	322616	653887	286108	224153	290723	159213	161539	166216	120250	118610	137313	118308	113036	118890
881	854874	50745	910281	915678	320444	741675	855339	104466	794890	616855	307393	647619	285750	224350	290177	158114	162542	165082	119267	118751	136937	117771	112543	117307
892.4	790643	46004	858438	866045	292262	699785	840260	94286	773813	612710	294137	643212	284728	223396	288526	158338	162628	165125	118747	118712	136269	116725	112689	116801
903.9	726330	42185		813817	265457		825307	86834		608726	280583		284400	222881		157412	162040		118383	119036		116737	111472

[truncated: 29 more sheets: Fig. 2e, Fig. 2f, Fig. 2g, Fig. 2h, Fig. 3a, Fig. 3b, Fig. 3c, Fig. 5d, S.Fig. 1a, S. Fig. 1b, S. Fig. 1c, S. Fig. 1d, S. Fig. 1e, S. Fig. 1f, S. Fig. 1g, S. Fig. 1m, S. Fig. 1n, S. Fig. 1o, S. Fig. 2a, S. Fig. 2b …]
